# Supplementary material for: cis-Bis[N′-(4-bromo­benzo­yl)-N,N-dimethyl­thio­ureato-κ2 O,S]copper(II)
Source: Acta Crystallogr Sect E Struct Rep Online. 2011 Apr 29;67(Pt 5):m648–9. doi: 10.1107/S1600536811015789 (PMC3089271; doi:10.1107/S1600536811015789)
Supplement: Supplementary file 1 [file e-67-0m648-sup1.cif]

##############################################################################
#                                                                            #
# This CIF contains the data in a paper accepted for publication in          #
# Acta Crystallographica Section E. It conforms to the requirements of       #
# Notes for Authors for Acta Crystallographica Section E, and has been       #
# peer reviewed under the auspices of the IUCr Commission on Journals.       #
#                                                                            #
# Full details of the Crystallographic Information File format               #
# are given in the paper "The Crystallographic Information File (CIF):       #
# a New Standard Archive File for Crystallography" by S. R. Hall, F. H.      #
# Allen and I. D. Brown [Acta Cryst. (1991), A47, 655-685].                  #
#                                                                            #
# The current version of the core CIF dictionary is obtainable from          #
# ftp://ftp.iucr.org/pub/cif_core.dic.                                       #
#                                                                            #
# Software is freely available for graphical display of the structure(s)     #
# in this CIF. For information consult the CIF software page                 #
# http://www.iucr.org/resources/cif/software.                                #
#                                                                            #
# This file may be used for bona fide research purposes within the           #
# scientific community so long as proper attribution is given to the journal # 
# article from which it was obtained.                                        #
#                                                                            #
##############################################################################
data_I
_audit_creation_method     SHELXL-97
_chemical_name_systematic
;\
<i>cis</i>-Bis(<i>N</i>,<i>N</i>-dimethyl-<i>N</i>'-4-bromobenzoylthioureato)\
copper(II)
;
_chemical_name_common
;
<i>cis</i>-Bis[<i>N</i>'-(4-bromobenzoyl)-<i>N</i>,<i>N</i>-
dimethylthioureato-\k^2^<i>O</i>,<i>S</i>]copper(II)
;
_chemical_formula_moiety     'C20 H20 Br2 Cu N4 O2 S2'
_chemical_formula_sum     'C20 H20 Br2 Cu N4 O2 S2'
_chemical_formula_iupac     '[Cu (C10 H10 Br N2 O S)2]'
_chemical_formula_weight     635.88
_chemical_melting_point     ?
_symmetry_cell_setting     triclinic
_symmetry_space_group_name_H-M     'P -1'
_symmetry_space_group_name_Hall     '-P 1'
loop_
    _symmetry_equiv_pos_as_xyz
    'x, y, z'
    '-x, -y, -z'
_cell_length_a     9.1780(11)
_cell_length_b     11.0028(13)
_cell_length_c     23.241(3)
_cell_angle_alpha     94.857(2)
_cell_angle_beta     96.144(3)
_cell_angle_gamma     95.095(2)
_cell_volume     2313.7(5)
_cell_formula_units_Z     4
_cell_measurement_reflns_used     3977
_cell_measurement_theta_min     2.31
_cell_measurement_theta_max     28.70
_cell_measurement_temperature     120(2)
_exptl_crystal_description     prism
_exptl_crystal_colour     red
_exptl_crystal_size_max     0.28
_exptl_crystal_size_mid     0.21
_exptl_crystal_size_min     0.12
_exptl_crystal_density_diffrn     1.825
_exptl_crystal_density_meas     ?
_exptl_crystal_density_method     'not measured'
_exptl_crystal_F_000     1260
_exptl_absorpt_coefficient_mu     4.604
_exptl_absorpt_correction_type     multi-scan
_exptl_absorpt_process_details     '(SADABS; Sheldrick, 2004)'
_exptl_absorpt_correction_T_min     0.3589
_exptl_absorpt_correction_T_max     0.6081
_exptl_special_details
;
;
_diffrn_ambient_temperature     120(2)
_diffrn_radiation_type     MoK\a
_diffrn_radiation_wavelength     0.71073
_diffrn_radiation_source     'sealed tube'
_diffrn_radiation_monochromator     'graphite'
_diffrn_measurement_device_type     'Bruker SMART APEX'
_diffrn_measurement_method     '\f and \w'
_diffrn_reflns_number     20433
_diffrn_reflns_av_R_equivalents     0.0286
_diffrn_reflns_av_sigmaI/netI     0.0532
_diffrn_reflns_theta_min     0.89
_diffrn_reflns_theta_max     27.88
_diffrn_reflns_theta_full     27.88
_diffrn_measured_fraction_theta_max     0.990
_diffrn_measured_fraction_theta_full     0.990
_diffrn_reflns_limit_h_min     -11
_diffrn_reflns_limit_h_max     12
_diffrn_reflns_limit_k_min     -14
_diffrn_reflns_limit_k_max     14
_diffrn_reflns_limit_l_min     -30
_diffrn_reflns_limit_l_max     28
_diffrn_standards_number     997
_diffrn_standards_interval_count     ?
_diffrn_standards_interval_time     430
_diffrn_standards_decay_%     0
_refine_special_details
;
Refinement of <i>F</i>^2^ against ALL reflections. The weighted <i>R</i>-factor
<i>wR</i> and goodness of fit <i>S</i> are based on <i>F</i>^2^, conventional
<i>R</i>-factors <i>R</i> are based on <i>F</i>, with <i>F</i> set to zero for
negative <i>F</i>^2^. The threshold expression of <i>F</i>^2^ >
\s(<i>F</i>^2^) is used only for calculating <i>R</i>-factors(gt) <i>etc</i>.
and is not relevant to the choice of reflections for refinement.
<i>R</i>-factors based on <i>F</i>^2^ are statistically about twice as large
as those based on <i>F</i>, and <i>R</i>- factors based on ALL data will be
even larger.
;
_reflns_number_total     10926
_reflns_number_gt     8446
_reflns_threshold_expression     I>2\s(I)
_refine_ls_structure_factor_coef     Fsqd
_refine_ls_matrix_type     full
_refine_ls_R_factor_all     0.0593
_refine_ls_R_factor_gt     0.0420
_refine_ls_wR_factor_gt     0.1081
_refine_ls_wR_factor_ref     0.1165
_refine_ls_goodness_of_fit_ref     0.998
_refine_ls_restrained_S_all     0.998
_refine_ls_number_reflns     10926
_refine_ls_number_parameters     567
_refine_ls_number_restraints     0
_refine_ls_hydrogen_treatment     constr
_refine_ls_weighting_scheme     calc
_refine_ls_weighting_details
                 'calc w=1/[\s^2^(Fo^2^)+(0.0696P)^2^] where P=(Fo^2^+2Fc^2^)/3'
_atom_sites_solution_hydrogens     difmap
_atom_sites_solution_primary     direct
_atom_sites_solution_secondary     difmap
_refine_ls_shift/su_max     0.001
_refine_ls_shift/su_mean     0.000
_refine_diff_density_max     0.981
_refine_diff_density_min     -0.843
_refine_ls_extinction_method     none
_refine_ls_extinction_coef     ?
loop_
    _atom_type_symbol
    _atom_type_description
    _atom_type_scat_dispersion_real
    _atom_type_scat_dispersion_imag
    _atom_type_scat_source
    'C' 'C' 0.0033 0.0016
                         'International Tables Vol C Tables 4.2.6.8 and 6.1.1.4'
    'H' 'H' 0.0000 0.0000
                         'International Tables Vol C Tables 4.2.6.8 and 6.1.1.4'
    'N' 'N' 0.0061 0.0033
                         'International Tables Vol C Tables 4.2.6.8 and 6.1.1.4'
    'O' 'O' 0.0106 0.0060
                         'International Tables Vol C Tables 4.2.6.8 and 6.1.1.4'
    'S' 'S' 0.1246 0.1234
                         'International Tables Vol C Tables 4.2.6.8 and 6.1.1.4'
    'Cu' 'Cu' 0.3201 1.2651
                         'International Tables Vol C Tables 4.2.6.8 and 6.1.1.4'
    'Br' 'Br' -0.2901 2.4595
                         'International Tables Vol C Tables 4.2.6.8 and 6.1.1.4'
_computing_data_collection     'SMART (Bruker, 2002)'
_computing_cell_refinement     'SAINT (Bruker, 2002)'
_computing_data_reduction     'SAINT (Bruker, 2002)'
_computing_structure_solution     'SHELXS97 (Sheldrick, 2008)'
_computing_structure_refinement     'SHELXL97 (Sheldrick, 2008)'
_computing_molecular_graphics     'OLEX2 (Dolomanov <i>et al.</i>, 2009)'
_computing_publication_material
;
SHELXTL (Sheldrick, 2008), OLEX2 (Dolomanov <i>et al.</i>,
2009), publCIF
(Westrip, 2010) and Mercury (Macrae <i>et al.</i>, 2006)
;
loop_
    _atom_site_type_symbol
    _atom_site_label
    _atom_site_fract_x
    _atom_site_fract_y
    _atom_site_fract_z
    _atom_site_U_iso_or_equiv
    _atom_site_adp_type
    _atom_site_calc_flag
    _atom_site_refinement_flags
    _atom_site_occupancy
    _atom_site_symmetry_multiplicity
    _atom_site_disorder_assembly
    _atom_site_disorder_group
    Cu Cu1 0.28252(5) 0.12213(4) 0.428728(19) 0.02274(11) Uani d . 1 1 . .
    Br Br1 0.37548(5) -0.19864(4) 0.753935(17) 0.03539(11) Uani d . 1 1 . .
    Br Br2 1.00293(4) 0.48331(4) 0.664265(18) 0.03169(10) Uani d . 1 1 . .
    S S1 0.13289(10) -0.01269(8) 0.37520(4) 0.02310(19) Uani d . 1 1 . .
    S S2 0.26287(10) 0.23785(8) 0.35908(4) 0.02323(19) Uani d . 1 1 . .
    O O1 0.2935(3) 0.0289(2) 0.49212(11) 0.0255(6) Uani d . 1 1 . .
    O O2 0.4210(3) 0.2305(2) 0.47515(11) 0.0250(5) Uani d . 1 1 . .
    N N1 0.0876(3) -0.1172(3) 0.47730(13) 0.0210(6) Uani d . 1 1 . .
    N N2 -0.0790(3) -0.1706(3) 0.39781(13) 0.0240(6) Uani d . 1 1 . .
    N N3 0.5181(3) 0.3709(3) 0.41560(13) 0.0214(6) Uani d . 1 1 . .
    N N4 0.4318(3) 0.4184(3) 0.32595(13) 0.0240(7) Uani d . 1 1 . .
    C C1 0.0445(4) -0.1031(3) 0.42136(16) 0.0214(7) Uani d . 1 1 . .
    C C2 -0.1409(4) -0.1633(4) 0.33765(17) 0.0308(9) Uani d . 1 1 . .
    H H2A -0.1534 -0.0776 0.3314 0.046 Uiso calc R 1 1 . .
    H H2B -0.2368 -0.2121 0.3300 0.046 Uiso calc R 1 1 . .
    H H2C -0.0741 -0.1952 0.3112 0.046 Uiso calc R 1 1 . .
    C C3 -0.1613(4) -0.2547(4) 0.43166(18) 0.0294(8) Uani d . 1 1 . .
    H H3A -0.1034 -0.2607 0.4691 0.044 Uiso calc R 1 1 . .
    H H3B -0.1799 -0.3361 0.4101 0.044 Uiso calc R 1 1 . .
    H H3C -0.2553 -0.2234 0.4383 0.044 Uiso calc R 1 1 . .
    C C4 0.2079(4) -0.0569(3) 0.50652(15) 0.0200(7) Uani d . 1 1 . .
    C C5 0.2476(4) -0.0921(3) 0.56630(15) 0.0211(7) Uani d . 1 1 . .
    C C6 0.1521(4) -0.1724(3) 0.59169(16) 0.0241(7) Uani d . 1 1 . .
    H H6A 0.0620 -0.2067 0.5701 0.029 Uiso calc R 1 1 . .
    C C7 0.1876(4) -0.2026(3) 0.64818(17) 0.0278(8) Uani d . 1 1 . .
    H H7A 0.1217 -0.2559 0.6656 0.033 Uiso calc R 1 1 . .
    C C8 0.3206(4) -0.1534(3) 0.67833(15) 0.0252(8) Uani d . 1 1 . .
    C C9 0.4182(4) -0.0729(3) 0.65460(17) 0.0259(8) Uani d . 1 1 . .
    H H9A 0.5086 -0.0393 0.6762 0.031 Uiso calc R 1 1 . .
    C C10 0.3797(4) -0.0429(3) 0.59820(16) 0.0247(8) Uani d . 1 1 . .
    H H10A 0.4447 0.0120 0.5813 0.030 Uiso calc R 1 1 . .
    C C11 0.4137(4) 0.3472(3) 0.36911(16) 0.0213(7) Uani d . 1 1 . .
    C C12 0.5545(4) 0.5137(4) 0.33028(18) 0.0339(9) Uani d . 1 1 . .
    H H12A 0.5697 0.5556 0.3697 0.051 Uiso calc R 1 1 . .
    H H12B 0.5324 0.5730 0.3022 0.051 Uiso calc R 1 1 . .
    H H12C 0.6440 0.4765 0.3219 0.051 Uiso calc R 1 1 . .
    C C13 0.3332(4) 0.4071(4) 0.27193(16) 0.0289(8) Uani d . 1 1 . .
    H H13A 0.2945 0.3211 0.2620 0.043 Uiso calc R 1 1 . .
    H H13B 0.3873 0.4355 0.2407 0.043 Uiso calc R 1 1 . .
    H H13C 0.2513 0.4571 0.2768 0.043 Uiso calc R 1 1 . .
    C C14 0.5131(4) 0.3156(3) 0.46358(15) 0.0207(7) Uani d . 1 1 . .
    C C15 0.6319(4) 0.3585(3) 0.51186(15) 0.0198(7) Uani d . 1 1 . .
    C C16 0.7371(4) 0.4549(3) 0.50670(16) 0.0269(8) Uani d . 1 1 . .
    H H16A 0.7326 0.4953 0.4721 0.032 Uiso calc R 1 1 . .
    C C17 0.8489(4) 0.4928(4) 0.55177(17) 0.0291(8) Uani d . 1 1 . .
    H H17A 0.9212 0.5581 0.5481 0.035 Uiso calc R 1 1 . .
    C C18 0.8525(4) 0.4340(3) 0.60154(16) 0.0234(7) Uani d . 1 1 . .
    C C19 0.7489(4) 0.3378(3) 0.60788(17) 0.0272(8) Uani d . 1 1 . .
    H H19A 0.7529 0.2980 0.6427 0.033 Uiso calc R 1 1 . .
    C C20 0.6396(4) 0.3010(3) 0.56235(16) 0.0254(8) Uani d . 1 1 . .
    H H20A 0.5684 0.2348 0.5660 0.031 Uiso calc R 1 1 . .
    Cu Cu2 0.35911(5) 0.18310(4) 0.070914(19) 0.02242(11) Uani d . 1 1 . .
    Br Br3 0.00952(4) -0.42199(4) -0.175362(17) 0.03082(10) Uani d . 1 1 . .
    Br Br4 0.73008(5) 0.17128(4) -0.253135(18) 0.03850(12) Uani d . 1 1 . .
    S S3 0.25683(10) 0.14812(8) 0.14730(4) 0.02390(19) Uani d . 1 1 . .
    S S4 0.45871(11) 0.35186(8) 0.11731(4) 0.0259(2) Uani d . 1 1 . .
    O O3 0.2718(3) 0.0415(2) 0.02839(11) 0.0256(6) Uani d . 1 1 . .
    O O4 0.4483(3) 0.2068(2) 0.00413(11) 0.0256(6) Uani d . 1 1 . .
    N N5 0.0961(3) -0.0513(3) 0.08088(13) 0.0216(6) Uani d . 1 1 . .
    N N6 0.0270(3) 0.0084(3) 0.16917(13) 0.0252(7) Uani d . 1 1 . .
    N N7 0.6098(3) 0.3874(3) 0.02166(13) 0.0228(6) Uani d . 1 1 . .
    N N8 0.6605(3) 0.5243(3) 0.10071(13) 0.0235(6) Uani d . 1 1 . .
    C C21 0.1191(4) 0.0278(3) 0.12893(15) 0.0205(7) Uani d . 1 1 . .
    C C22 -0.0890(5) -0.0925(4) 0.15936(19) 0.0373(10) Uani d . 1 1 . .
    H H22A -0.1277 -0.1036 0.1181 0.056 Uiso calc R 1 1 . .
    H H22B -0.1685 -0.0742 0.1827 0.056 Uiso calc R 1 1 . .
    H H22C -0.0490 -0.1678 0.1706 0.056 Uiso calc R 1 1 . .
    C C23 0.0390(4) 0.0848(4) 0.22442(16) 0.0285(8) Uani d . 1 1 . .
    H H23A 0.1327 0.0755 0.2473 0.043 Uiso calc R 1 1 . .
    H H23B -0.0426 0.0592 0.2461 0.043 Uiso calc R 1 1 . .
    H H23C 0.0349 0.1708 0.2169 0.043 Uiso calc R 1 1 . .
    C C24 0.1727(4) -0.0415(3) 0.03654(15) 0.0200(7) Uani d . 1 1 . .
    C C25 0.1355(4) -0.1392(3) -0.01296(15) 0.0196(7) Uani d . 1 1 . .
    C C26 0.2139(4) -0.1347(3) -0.06115(16) 0.0228(7) Uani d . 1 1 . .
    H H26A 0.2928 -0.0726 -0.0612 0.027 Uiso calc R 1 1 . .
    C C27 0.1772(4) -0.2202(3) -0.10896(16) 0.0234(7) Uani d . 1 1 . .
    H H27A 0.2297 -0.2169 -0.1419 0.028 Uiso calc R 1 1 . .
    C C28 0.0628(4) -0.3107(3) -0.10794(15) 0.0222(7) Uani d . 1 1 . .
    C C29 -0.0135(4) -0.3181(3) -0.06067(17) 0.0278(8) Uani d . 1 1 . .
    H H29A -0.0906 -0.3817 -0.0605 0.033 Uiso calc R 1 1 . .
    C C30 0.0227(4) -0.2317(3) -0.01284(16) 0.0244(8) Uani d . 1 1 . .
    H H30A -0.0301 -0.2361 0.0200 0.029 Uiso calc R 1 1 . .
    C C31 0.5819(4) 0.4225(3) 0.07554(15) 0.0205(7) Uani d . 1 1 . .
    C C32 0.7652(4) 0.5938(3) 0.06970(18) 0.0315(9) Uani d . 1 1 . .
    H H32A 0.8643 0.5695 0.0797 0.047 Uiso calc R 1 1 . .
    H H32B 0.7645 0.6816 0.0809 0.047 Uiso calc R 1 1 . .
    H H32C 0.7371 0.5768 0.0277 0.047 Uiso calc R 1 1 . .
    C C33 0.6478(5) 0.5730(4) 0.15988(17) 0.0311(9) Uani d . 1 1 . .
    H H33A 0.5494 0.6001 0.1620 0.047 Uiso calc R 1 1 . .
    H H33B 0.7223 0.6428 0.1713 0.047 Uiso calc R 1 1 . .
    H H33C 0.6631 0.5091 0.1862 0.047 Uiso calc R 1 1 . .
    C C34 0.5439(4) 0.2865(3) -0.00926(15) 0.0211(7) Uani d . 1 1 . .
    C C35 0.5885(4) 0.2613(3) -0.06848(15) 0.0211(7) Uani d . 1 1 . .
    C C36 0.6950(4) 0.3395(3) -0.08950(17) 0.0281(8) Uani d . 1 1 . .
    H H36A 0.7396 0.4107 -0.0660 0.034 Uiso calc R 1 1 . .
    C C37 0.7353(4) 0.3128(4) -0.14478(17) 0.0309(9) Uani d . 1 1 . .
    H H37A 0.8079 0.3654 -0.1592 0.037 Uiso calc R 1 1 . .
    C C38 0.6697(4) 0.2099(4) -0.17848(15) 0.0266(8) Uani d . 1 1 . .
    C C39 0.5635(4) 0.1312(3) -0.15925(17) 0.0276(8) Uani d . 1 1 . .
    H H39A 0.5190 0.0605 -0.1831 0.033 Uiso calc R 1 1 . .
    C C40 0.5238(4) 0.1586(3) -0.10393(16) 0.0244(8) Uani d . 1 1 . .
    H H40A 0.4507 0.1057 -0.0900 0.029 Uiso calc R 1 1 . .
loop_
    _atom_site_aniso_label
    _atom_site_aniso_U_11
    _atom_site_aniso_U_22
    _atom_site_aniso_U_33
    _atom_site_aniso_U_12
    _atom_site_aniso_U_13
    _atom_site_aniso_U_23
    Cu1 0.0229(2) 0.0228(2) 0.0215(2) -0.00394(17) 0.00288(18) 0.00245(17)
    Br1 0.0406(2) 0.0475(3) 0.0205(2) 0.01112(19) 0.00464(17) 0.00856(17)
    Br2 0.0305(2) 0.0327(2) 0.0279(2) -0.00079(16) -0.00602(16) -0.00411(16)
    S1 0.0268(5) 0.0224(4) 0.0186(4) -0.0055(3) 0.0029(3) 0.0018(3)
    S2 0.0219(4) 0.0224(4) 0.0236(5) -0.0054(3) -0.0014(3) 0.0046(3)
    O1 0.0259(13) 0.0274(13) 0.0217(14) -0.0076(11) 0.0007(11) 0.0068(11)
    O2 0.0240(13) 0.0286(13) 0.0205(13) -0.0107(11) 0.0024(10) 0.0048(11)
    N1 0.0221(15) 0.0215(14) 0.0199(15) -0.0009(12) 0.0054(12) 0.0037(12)
    N2 0.0229(15) 0.0240(15) 0.0233(16) -0.0053(12) 0.0017(12) 0.0012(12)
    N3 0.0220(15) 0.0208(14) 0.0201(16) -0.0034(12) 0.0020(12) 0.0009(12)
    N4 0.0270(16) 0.0261(16) 0.0177(16) -0.0058(13) 0.0018(13) 0.0051(12)
    C1 0.0214(17) 0.0166(16) 0.0260(19) 0.0018(13) 0.0051(14) -0.0014(14)
    C2 0.026(2) 0.035(2) 0.027(2) -0.0080(17) -0.0052(16) 0.0016(17)
    C3 0.028(2) 0.0276(19) 0.030(2) -0.0130(16) 0.0052(16) 0.0012(16)
    C4 0.0207(17) 0.0198(16) 0.0193(18) 0.0015(13) 0.0033(14) 0.0000(13)
    C5 0.0243(18) 0.0193(16) 0.0195(18) 0.0010(14) 0.0031(14) 0.0012(13)
    C6 0.0234(18) 0.0239(18) 0.0242(19) -0.0016(14) 0.0030(15) 0.0024(15)
    C7 0.030(2) 0.0271(19) 0.028(2) 0.0007(16) 0.0085(16) 0.0053(16)
    C8 0.031(2) 0.0302(19) 0.0159(18) 0.0079(16) 0.0032(15) 0.0030(15)
    C9 0.0213(18) 0.0299(19) 0.027(2) 0.0029(15) 0.0028(15) 0.0030(16)
    C10 0.0208(18) 0.0254(18) 0.028(2) -0.0015(14) 0.0062(15) 0.0027(15)
    C11 0.0196(17) 0.0184(16) 0.0259(19) 0.0016(13) 0.0040(14) 0.0011(14)
    C12 0.034(2) 0.037(2) 0.028(2) -0.0113(18) 0.0008(17) 0.0107(18)
    C13 0.031(2) 0.033(2) 0.022(2) -0.0026(16) -0.0005(16) 0.0062(16)
    C14 0.0206(17) 0.0194(16) 0.0217(18) 0.0014(13) 0.0045(14) -0.0024(14)
    C15 0.0216(17) 0.0199(16) 0.0181(17) 0.0014(13) 0.0046(14) 0.0000(13)
    C16 0.034(2) 0.0258(19) 0.0196(19) -0.0066(16) -0.0014(15) 0.0066(15)
    C17 0.033(2) 0.0273(19) 0.024(2) -0.0115(16) 0.0042(16) 0.0006(15)
    C18 0.0233(18) 0.0228(17) 0.0214(19) 0.0000(14) -0.0018(14) -0.0051(14)
    C19 0.033(2) 0.0256(19) 0.0214(19) -0.0040(16) 0.0014(16) 0.0049(15)
    C20 0.029(2) 0.0203(17) 0.026(2) -0.0085(14) 0.0051(15) 0.0047(15)
    Cu2 0.0251(2) 0.0211(2) 0.0201(2) -0.00261(17) 0.00350(18) 0.00064(17)
    Br3 0.0370(2) 0.0287(2) 0.0227(2) -0.00348(16) -0.00316(16) -0.00510(15)
    Br4 0.0525(3) 0.0426(2) 0.0223(2) 0.0032(2) 0.01448(19) 0.00322(17)
    S3 0.0280(5) 0.0236(4) 0.0182(4) -0.0060(4) 0.0041(4) -0.0015(3)
    S4 0.0328(5) 0.0213(4) 0.0224(5) -0.0072(4) 0.0093(4) -0.0027(4)
    O3 0.0311(14) 0.0226(13) 0.0208(14) -0.0098(11) 0.0064(11) -0.0025(10)
    O4 0.0329(14) 0.0243(13) 0.0183(13) -0.0085(11) 0.0073(11) 0.0006(10)
    N5 0.0221(15) 0.0241(15) 0.0170(15) -0.0012(12) -0.0009(12) 0.0007(12)
    N6 0.0260(16) 0.0285(16) 0.0195(16) -0.0073(13) 0.0062(13) -0.0013(13)
    N7 0.0256(16) 0.0223(15) 0.0210(16) -0.0020(12) 0.0067(12) 0.0040(12)
    N8 0.0295(16) 0.0210(15) 0.0188(16) -0.0060(12) 0.0054(13) -0.0003(12)
    C21 0.0209(17) 0.0198(16) 0.0207(18) -0.0002(13) 0.0011(14) 0.0051(14)
    C22 0.033(2) 0.042(2) 0.034(2) -0.0151(19) 0.0097(18) -0.0004(19)
    C23 0.032(2) 0.0298(19) 0.024(2) -0.0039(16) 0.0099(16) -0.0006(16)
    C24 0.0202(17) 0.0179(16) 0.0204(18) -0.0020(13) -0.0005(14) 0.0018(13)
    C25 0.0227(18) 0.0207(16) 0.0143(17) -0.0001(13) -0.0005(13) 0.0007(13)
    C26 0.0221(18) 0.0221(17) 0.0233(19) -0.0040(14) 0.0026(14) 0.0033(14)
    C27 0.0265(19) 0.0267(18) 0.0175(18) -0.0018(15) 0.0069(14) 0.0042(14)
    C28 0.0280(19) 0.0214(17) 0.0146(17) 0.0016(14) -0.0051(14) -0.0029(13)
    C29 0.027(2) 0.0268(19) 0.027(2) -0.0080(15) 0.0014(16) 0.0015(16)
    C30 0.0275(19) 0.0243(18) 0.0206(19) -0.0044(15) 0.0048(15) 0.0019(14)
    C31 0.0213(17) 0.0211(17) 0.0188(18) 0.0004(13) 0.0007(14) 0.0038(14)
    C32 0.037(2) 0.0241(19) 0.032(2) -0.0093(17) 0.0070(18) 0.0040(16)
    C33 0.040(2) 0.0255(19) 0.024(2) -0.0085(17) 0.0031(17) -0.0088(16)
    C34 0.0250(18) 0.0190(16) 0.0199(18) 0.0008(14) 0.0046(14) 0.0052(14)
    C35 0.0252(18) 0.0188(16) 0.0193(18) 0.0000(14) 0.0039(14) 0.0030(13)
    C36 0.032(2) 0.0240(18) 0.027(2) -0.0070(16) 0.0071(16) 0.0016(15)
    C37 0.034(2) 0.029(2) 0.030(2) -0.0044(17) 0.0117(17) 0.0039(16)
    C38 0.035(2) 0.032(2) 0.0140(18) 0.0074(17) 0.0064(15) 0.0038(15)
    C39 0.035(2) 0.0251(18) 0.022(2) -0.0010(16) 0.0028(16) 0.0014(15)
    C40 0.0286(19) 0.0218(17) 0.0222(19) -0.0025(15) 0.0047(15) 0.0014(14)
_geom_special_details
;
All e.s.d.'s (except the e.s.d. in the dihedral angle between two l.s. planes)
are estimated using the full covariance matrix. The cell e.s.d.'s are taken
into account individually in the estimation of e.s.d.'s in distances, angles
and torsion angles; correlations between e.s.d.'s in cell parameters are only
used when they are defined by crystal symmetry. An approximate (isotropic)
treatment of cell e.s.d.'s is used for estimating e.s.d.'s involving l.s.
planes.
;
loop_
    _geom_bond_atom_site_label_1
    _geom_bond_atom_site_label_2
    _geom_bond_site_symmetry_2
    _geom_bond_distance
    _geom_bond_publ_flag
    Cu1 O2 . 1.850(3) ?
    Cu1 O1 . 1.864(3) ?
    Cu1 S1 . 2.1433(10) ?
    Cu1 S2 . 2.1451(10) ?
    Br1 C8 . 1.895(4) ?
    Br2 C18 . 1.904(4) ?
    S1 C1 . 1.738(4) ?
    S2 C11 . 1.734(4) ?
    O1 C4 . 1.265(4) ?
    O2 C14 . 1.270(4) ?
    N1 C4 . 1.324(4) ?
    N1 C1 . 1.344(5) ?
    N2 C1 . 1.336(4) ?
    N2 C2 . 1.464(5) ?
    N2 C3 . 1.474(5) ?
    N3 C14 . 1.318(5) ?
    N3 C11 . 1.356(4) ?
    N4 C11 . 1.339(4) ?
    N4 C13 . 1.456(5) ?
    N4 C12 . 1.459(5) ?
    C2 H2A . 0.9800 ?
    C2 H2B . 0.9800 ?
    C2 H2C . 0.9800 ?
    C3 H3A . 0.9800 ?
    C3 H3B . 0.9800 ?
    C3 H3C . 0.9800 ?
    C4 C5 . 1.490(5) ?
    C5 C10 . 1.391(5) ?
    C5 C6 . 1.400(5) ?
    C6 C7 . 1.393(5) ?
    C6 H6A . 0.9500 ?
    C7 C8 . 1.382(5) ?
    C7 H7A . 0.9500 ?
    C8 C9 . 1.393(5) ?
    C9 C10 . 1.395(5) ?
    C9 H9A . 0.9500 ?
    C10 H10A . 0.9500 ?
    C12 H12A . 0.9800 ?
    C12 H12B . 0.9800 ?
    C12 H12C . 0.9800 ?
    C13 H13A . 0.9800 ?
    C13 H13B . 0.9800 ?
    C13 H13C . 0.9800 ?
    C14 C15 . 1.493(5) ?
    C15 C20 . 1.377(5) ?
    C15 C16 . 1.391(5) ?
    C16 C17 . 1.394(5) ?
    C16 H16A . 0.9500 ?
    C17 C18 . 1.371(5) ?
    C17 H17A . 0.9500 ?
    C18 C19 . 1.387(5) ?
    C19 C20 . 1.385(5) ?
    C19 H19A . 0.9500 ?
    C20 H20A . 0.9500 ?
    Cu2 O3 . 1.842(2) ?
    Cu2 O4 . 1.857(2) ?
    Cu2 S3 . 2.1423(10) ?
    Cu2 S4 . 2.1435(10) ?
    Br3 C28 . 1.897(3) ?
    Br4 C38 . 1.903(4) ?
    S3 C21 . 1.739(4) ?
    S4 C31 . 1.741(4) ?
    O3 C24 . 1.271(4) ?
    O4 C34 . 1.266(4) ?
    N5 C24 . 1.315(4) ?
    N5 C21 . 1.342(4) ?
    N6 C21 . 1.344(4) ?
    N6 C22 . 1.454(5) ?
    N6 C23 . 1.462(5) ?
    N7 C34 . 1.329(5) ?
    N7 C31 . 1.337(4) ?
    N8 C31 . 1.332(4) ?
    N8 C33 . 1.453(5) ?
    N8 C32 . 1.463(5) ?
    C22 H22A . 0.9800 ?
    C22 H22B . 0.9800 ?
    C22 H22C . 0.9800 ?
    C23 H23A . 0.9800 ?
    C23 H23B . 0.9800 ?
    C23 H23C . 0.9800 ?
    C24 C25 . 1.496(5) ?
    C25 C30 . 1.386(5) ?
    C25 C26 . 1.397(5) ?
    C26 C27 . 1.386(5) ?
    C26 H26A . 0.9500 ?
    C27 C28 . 1.385(5) ?
    C27 H27A . 0.9500 ?
    C28 C29 . 1.369(5) ?
    C29 C30 . 1.391(5) ?
    C29 H29A . 0.9500 ?
    C30 H30A . 0.9500 ?
    C32 H32A . 0.9800 ?
    C32 H32B . 0.9800 ?
    C32 H32C . 0.9800 ?
    C33 H33A . 0.9800 ?
    C33 H33B . 0.9800 ?
    C33 H33C . 0.9800 ?
    C34 C35 . 1.488(5) ?
    C35 C40 . 1.389(5) ?
    C35 C36 . 1.399(5) ?
    C36 C37 . 1.390(5) ?
    C36 H36A . 0.9500 ?
    C37 C38 . 1.373(5) ?
    C37 H37A . 0.9500 ?
    C38 C39 . 1.381(5) ?
    C39 C40 . 1.390(5) ?
    C39 H39A . 0.9500 ?
    C40 H40A . 0.9500 ?
loop_
    _geom_angle_atom_site_label_1
    _geom_angle_atom_site_label_2
    _geom_angle_atom_site_label_3
    _geom_angle_site_symmetry_1
    _geom_angle_site_symmetry_3
    _geom_angle
    _geom_angle_publ_flag
    O2 Cu1 O1 . . 84.47(11) ?
    O2 Cu1 S1 . . 176.03(9) ?
    O1 Cu1 S1 . . 93.66(8) ?
    O2 Cu1 S2 . . 94.24(8) ?
    O1 Cu1 S2 . . 176.26(9) ?
    S1 Cu1 S2 . . 87.84(4) ?
    C1 S1 Cu1 . . 107.27(13) ?
    C11 S2 Cu1 . . 108.03(13) ?
    C4 O1 Cu1 . . 132.3(2) ?
    C14 O2 Cu1 . . 132.4(2) ?
    C4 N1 C1 . . 122.7(3) ?
    C1 N2 C2 . . 121.9(3) ?
    C1 N2 C3 . . 121.5(3) ?
    C2 N2 C3 . . 116.6(3) ?
    C14 N3 C11 . . 123.1(3) ?
    C11 N4 C13 . . 123.4(3) ?
    C11 N4 C12 . . 121.3(3) ?
    C13 N4 C12 . . 115.3(3) ?
    N2 C1 N1 . . 115.7(3) ?
    N2 C1 S1 . . 116.1(3) ?
    N1 C1 S1 . . 128.2(3) ?
    N2 C2 H2A . . 109.5 ?
    N2 C2 H2B . . 109.5 ?
    H2A C2 H2B . . 109.5 ?
    N2 C2 H2C . . 109.5 ?
    H2A C2 H2C . . 109.5 ?
    H2B C2 H2C . . 109.5 ?
    N2 C3 H3A . . 109.5 ?
    N2 C3 H3B . . 109.5 ?
    H3A C3 H3B . . 109.5 ?
    N2 C3 H3C . . 109.5 ?
    H3A C3 H3C . . 109.5 ?
    H3B C3 H3C . . 109.5 ?
    O1 C4 N1 . . 129.9(3) ?
    O1 C4 C5 . . 114.2(3) ?
    N1 C4 C5 . . 115.8(3) ?
    C10 C5 C6 . . 119.0(3) ?
    C10 C5 C4 . . 120.1(3) ?
    C6 C5 C4 . . 120.9(3) ?
    C7 C6 C5 . . 120.9(4) ?
    C7 C6 H6A . . 119.6 ?
    C5 C6 H6A . . 119.6 ?
    C8 C7 C6 . . 118.6(4) ?
    C8 C7 H7A . . 120.7 ?
    C6 C7 H7A . . 120.7 ?
    C7 C8 C9 . . 122.2(3) ?
    C7 C8 Br1 . . 119.5(3) ?
    C9 C8 Br1 . . 118.3(3) ?
    C8 C9 C10 . . 118.2(4) ?
    C8 C9 H9A . . 120.9 ?
    C10 C9 H9A . . 120.9 ?
    C5 C10 C9 . . 121.1(3) ?
    C5 C10 H10A . . 119.4 ?
    C9 C10 H10A . . 119.4 ?
    N4 C11 N3 . . 114.6(3) ?
    N4 C11 S2 . . 117.0(3) ?
    N3 C11 S2 . . 128.4(3) ?
    N4 C12 H12A . . 109.5 ?
    N4 C12 H12B . . 109.5 ?
    H12A C12 H12B . . 109.5 ?
    N4 C12 H12C . . 109.5 ?
    H12A C12 H12C . . 109.5 ?
    H12B C12 H12C . . 109.5 ?
    N4 C13 H13A . . 109.5 ?
    N4 C13 H13B . . 109.5 ?
    H13A C13 H13B . . 109.5 ?
    N4 C13 H13C . . 109.5 ?
    H13A C13 H13C . . 109.5 ?
    H13B C13 H13C . . 109.5 ?
    O2 C14 N3 . . 129.5(3) ?
    O2 C14 C15 . . 114.5(3) ?
    N3 C14 C15 . . 116.0(3) ?
    C20 C15 C16 . . 119.0(3) ?
    C20 C15 C14 . . 119.8(3) ?
    C16 C15 C14 . . 121.3(3) ?
    C15 C16 C17 . . 120.7(3) ?
    C15 C16 H16A . . 119.7 ?
    C17 C16 H16A . . 119.7 ?
    C18 C17 C16 . . 118.8(3) ?
    C18 C17 H17A . . 120.6 ?
    C16 C17 H17A . . 120.6 ?
    C17 C18 C19 . . 121.7(3) ?
    C17 C18 Br2 . . 120.1(3) ?
    C19 C18 Br2 . . 118.1(3) ?
    C20 C19 C18 . . 118.5(3) ?
    C20 C19 H19A . . 120.8 ?
    C18 C19 H19A . . 120.8 ?
    C15 C20 C19 . . 121.4(3) ?
    C15 C20 H20A . . 119.3 ?
    C19 C20 H20A . . 119.3 ?
    O3 Cu2 O4 . . 83.73(11) ?
    O3 Cu2 S3 . . 94.44(8) ?
    O4 Cu2 S3 . . 177.74(8) ?
    O3 Cu2 S4 . . 177.64(9) ?
    O4 Cu2 S4 . . 94.60(8) ?
    S3 Cu2 S4 . . 87.27(4) ?
    C21 S3 Cu2 . . 108.25(12) ?
    C31 S4 Cu2 . . 109.18(12) ?
    C24 O3 Cu2 . . 134.5(2) ?
    C34 O4 Cu2 . . 134.3(2) ?
    C24 N5 C21 . . 123.0(3) ?
    C21 N6 C22 . . 120.4(3) ?
    C21 N6 C23 . . 122.5(3) ?
    C22 N6 C23 . . 117.1(3) ?
    C34 N7 C31 . . 123.3(3) ?
    C31 N8 C33 . . 122.6(3) ?
    C31 N8 C32 . . 121.2(3) ?
    C33 N8 C32 . . 116.2(3) ?
    N5 C21 N6 . . 115.7(3) ?
    N5 C21 S3 . . 128.6(3) ?
    N6 C21 S3 . . 115.7(3) ?
    N6 C22 H22A . . 109.5 ?
    N6 C22 H22B . . 109.5 ?
    H22A C22 H22B . . 109.5 ?
    N6 C22 H22C . . 109.5 ?
    H22A C22 H22C . . 109.5 ?
    H22B C22 H22C . . 109.5 ?
    N6 C23 H23A . . 109.5 ?
    N6 C23 H23B . . 109.5 ?
    H23A C23 H23B . . 109.5 ?
    N6 C23 H23C . . 109.5 ?
    H23A C23 H23C . . 109.5 ?
    H23B C23 H23C . . 109.5 ?
    O3 C24 N5 . . 129.5(3) ?
    O3 C24 C25 . . 114.3(3) ?
    N5 C24 C25 . . 116.1(3) ?
    C30 C25 C26 . . 119.4(3) ?
    C30 C25 C24 . . 121.7(3) ?
    C26 C25 C24 . . 118.9(3) ?
    C27 C26 C25 . . 120.3(3) ?
    C27 C26 H26A . . 119.8 ?
    C25 C26 H26A . . 119.8 ?
    C28 C27 C26 . . 119.0(3) ?
    C28 C27 H27A . . 120.5 ?
    C26 C27 H27A . . 120.5 ?
    C29 C28 C27 . . 121.5(3) ?
    C29 C28 Br3 . . 120.4(3) ?
    C27 C28 Br3 . . 118.0(3) ?
    C28 C29 C30 . . 119.4(3) ?
    C28 C29 H29A . . 120.3 ?
    C30 C29 H29A . . 120.3 ?
    C25 C30 C29 . . 120.3(3) ?
    C25 C30 H30A . . 119.9 ?
    C29 C30 H30A . . 119.9 ?
    N8 C31 N7 . . 115.4(3) ?
    N8 C31 S4 . . 115.9(3) ?
    N7 C31 S4 . . 128.7(3) ?
    N8 C32 H32A . . 109.5 ?
    N8 C32 H32B . . 109.5 ?
    H32A C32 H32B . . 109.5 ?
    N8 C32 H32C . . 109.5 ?
    H32A C32 H32C . . 109.5 ?
    H32B C32 H32C . . 109.5 ?
    N8 C33 H33A . . 109.5 ?
    N8 C33 H33B . . 109.5 ?
    H33A C33 H33B . . 109.5 ?
    N8 C33 H33C . . 109.5 ?
    H33A C33 H33C . . 109.5 ?
    H33B C33 H33C . . 109.5 ?
    O4 C34 N7 . . 129.7(3) ?
    O4 C34 C35 . . 114.2(3) ?
    N7 C34 C35 . . 116.1(3) ?
    C40 C35 C36 . . 118.9(3) ?
    C40 C35 C34 . . 119.9(3) ?
    C36 C35 C34 . . 121.3(3) ?
    C37 C36 C35 . . 119.9(4) ?
    C37 C36 H36A . . 120.1 ?
    C35 C36 H36A . . 120.1 ?
    C38 C37 C36 . . 119.6(4) ?
    C38 C37 H37A . . 120.2 ?
    C36 C37 H37A . . 120.2 ?
    C37 C38 C39 . . 122.0(3) ?
    C37 C38 Br4 . . 119.3(3) ?
    C39 C38 Br4 . . 118.7(3) ?
    C38 C39 C40 . . 118.0(4) ?
    C38 C39 H39A . . 121.0 ?
    C40 C39 H39A . . 121.0 ?
    C35 C40 C39 . . 121.6(3) ?
    C35 C40 H40A . . 119.2 ?
    C39 C40 H40A . . 119.2 ?
loop_
    _geom_torsion_atom_site_label_1
    _geom_torsion_atom_site_label_2
    _geom_torsion_atom_site_label_3
    _geom_torsion_atom_site_label_4
    _geom_torsion_site_symmetry_1
    _geom_torsion_site_symmetry_2
    _geom_torsion_site_symmetry_3
    _geom_torsion_site_symmetry_4
    _geom_torsion
    _geom_torsion_publ_flag
    O1 Cu1 S1 C1 . . . . 22.70(14) ?
    S2 Cu1 S1 C1 . . . . -153.87(12) ?
    O2 Cu1 S2 C11 . . . . 16.75(15) ?
    S1 Cu1 S2 C11 . . . . -159.88(13) ?
    O2 Cu1 O1 C4 . . . . 161.0(3) ?
    S1 Cu1 O1 C4 . . . . -22.5(3) ?
    O1 Cu1 O2 C14 . . . . 159.3(3) ?
    S2 Cu1 O2 C14 . . . . -24.2(3) ?
    C2 N2 C1 N1 . . . . 178.8(3) ?
    C3 N2 C1 N1 . . . . 0.0(5) ?
    C2 N2 C1 S1 . . . . -3.6(4) ?
    C3 N2 C1 S1 . . . . 177.6(3) ?
    C4 N1 C1 N2 . . . . 179.7(3) ?
    C4 N1 C1 S1 . . . . 2.5(5) ?
    Cu1 S1 C1 N2 . . . . 162.9(2) ?
    Cu1 S1 C1 N1 . . . . -19.8(3) ?
    Cu1 O1 C4 N1 . . . . 7.8(6) ?
    Cu1 O1 C4 C5 . . . . -170.2(2) ?
    C1 N1 C4 O1 . . . . 7.7(6) ?
    C1 N1 C4 C5 . . . . -174.3(3) ?
    O1 C4 C5 C10 . . . . -8.1(5) ?
    N1 C4 C5 C10 . . . . 173.6(3) ?
    O1 C4 C5 C6 . . . . 170.5(3) ?
    N1 C4 C5 C6 . . . . -7.9(5) ?
    C10 C5 C6 C7 . . . . 0.3(5) ?
    C4 C5 C6 C7 . . . . -178.3(3) ?
    C5 C6 C7 C8 . . . . -1.2(5) ?
    C6 C7 C8 C9 . . . . 1.4(5) ?
    C6 C7 C8 Br1 . . . . -177.2(3) ?
    C7 C8 C9 C10 . . . . -0.8(5) ?
    Br1 C8 C9 C10 . . . . 177.9(3) ?
    C6 C5 C10 C9 . . . . 0.4(5) ?
    C4 C5 C10 C9 . . . . 179.0(3) ?
    C8 C9 C10 C5 . . . . -0.2(5) ?
    C13 N4 C11 N3 . . . . 179.3(3) ?
    C12 N4 C11 N3 . . . . -0.4(5) ?
    C13 N4 C11 S2 . . . . -0.8(5) ?
    C12 N4 C11 S2 . . . . 179.6(3) ?
    C14 N3 C11 N4 . . . . 175.5(3) ?
    C14 N3 C11 S2 . . . . -4.5(5) ?
    Cu1 S2 C11 N4 . . . . 171.5(2) ?
    Cu1 S2 C11 N3 . . . . -8.5(3) ?
    Cu1 O2 C14 N3 . . . . 16.2(6) ?
    Cu1 O2 C14 C15 . . . . -164.1(2) ?
    C11 N3 C14 O2 . . . . 3.5(6) ?
    C11 N3 C14 C15 . . . . -176.3(3) ?
    O2 C14 C15 C20 . . . . 3.8(5) ?
    N3 C14 C15 C20 . . . . -176.5(3) ?
    O2 C14 C15 C16 . . . . -177.1(3) ?
    N3 C14 C15 C16 . . . . 2.7(5) ?
    C20 C15 C16 C17 . . . . 0.2(6) ?
    C14 C15 C16 C17 . . . . -179.0(3) ?
    C15 C16 C17 C18 . . . . -0.6(6) ?
    C16 C17 C18 C19 . . . . 0.5(6) ?
    C16 C17 C18 Br2 . . . . -179.8(3) ?
    C17 C18 C19 C20 . . . . 0.0(6) ?
    Br2 C18 C19 C20 . . . . -179.7(3) ?
    C16 C15 C20 C19 . . . . 0.4(5) ?
    C14 C15 C20 C19 . . . . 179.6(3) ?
    C18 C19 C20 C15 . . . . -0.5(6) ?
    O3 Cu2 S3 C21 . . . . -11.88(15) ?
    S4 Cu2 S3 C21 . . . . 166.49(13) ?
    O4 Cu2 S4 C31 . . . . -4.72(15) ?
    S3 Cu2 S4 C31 . . . . 174.00(13) ?
    O4 Cu2 O3 C24 . . . . -173.4(3) ?
    S3 Cu2 O3 C24 . . . . 7.9(3) ?
    O3 Cu2 O4 C34 . . . . -176.0(4) ?
    S4 Cu2 O4 C34 . . . . 5.6(3) ?
    C24 N5 C21 N6 . . . . 177.0(3) ?
    C24 N5 C21 S3 . . . . -5.8(5) ?
    C22 N6 C21 N5 . . . . -0.2(5) ?
    C23 N6 C21 N5 . . . . 178.8(3) ?
    C22 N6 C21 S3 . . . . -177.8(3) ?
    C23 N6 C21 S3 . . . . 1.2(5) ?
    Cu2 S3 C21 N5 . . . . 14.2(4) ?
    Cu2 S3 C21 N6 . . . . -168.6(2) ?
    Cu2 O3 C24 N5 . . . . 0.8(6) ?
    Cu2 O3 C24 C25 . . . . 178.3(2) ?
    C21 N5 C24 O3 . . . . -4.0(6) ?
    C21 N5 C24 C25 . . . . 178.5(3) ?
    O3 C24 C25 C30 . . . . -175.4(3) ?
    N5 C24 C25 C30 . . . . 2.5(5) ?
    O3 C24 C25 C26 . . . . 2.7(5) ?
    N5 C24 C25 C26 . . . . -179.4(3) ?
    C30 C25 C26 C27 . . . . 1.4(5) ?
    C24 C25 C26 C27 . . . . -176.7(3) ?
    C25 C26 C27 C28 . . . . -0.6(5) ?
    C26 C27 C28 C29 . . . . -0.6(6) ?
    C26 C27 C28 Br3 . . . . 177.2(3) ?
    C27 C28 C29 C30 . . . . 1.1(6) ?
    Br3 C28 C29 C30 . . . . -176.8(3) ?
    C26 C25 C30 C29 . . . . -1.0(5) ?
    C24 C25 C30 C29 . . . . 177.1(3) ?
    C28 C29 C30 C25 . . . . -0.3(6) ?
    C33 N8 C31 N7 . . . . -177.8(3) ?
    C32 N8 C31 N7 . . . . 2.2(5) ?
    C33 N8 C31 S4 . . . . 1.4(5) ?
    C32 N8 C31 S4 . . . . -178.5(3) ?
    C34 N7 C31 N8 . . . . 178.5(3) ?
    C34 N7 C31 S4 . . . . -0.6(5) ?
    Cu2 S4 C31 N8 . . . . -175.2(2) ?
    Cu2 S4 C31 N7 . . . . 3.8(4) ?
    Cu2 O4 C34 N7 . . . . -3.4(6) ?
    Cu2 O4 C34 C35 . . . . 176.1(2) ?
    C31 N7 C34 O4 . . . . -0.5(6) ?
    C31 N7 C34 C35 . . . . -179.9(3) ?
    O4 C34 C35 C40 . . . . 1.1(5) ?
    N7 C34 C35 C40 . . . . -179.3(3) ?
    O4 C34 C35 C36 . . . . -178.9(3) ?
    N7 C34 C35 C36 . . . . 0.7(5) ?
    C40 C35 C36 C37 . . . . -0.7(6) ?
    C34 C35 C36 C37 . . . . 179.3(3) ?
    C35 C36 C37 C38 . . . . 0.3(6) ?
    C36 C37 C38 C39 . . . . 0.1(6) ?
    C36 C37 C38 Br4 . . . . -178.0(3) ?
    C37 C38 C39 C40 . . . . -0.1(6) ?
    Br4 C38 C39 C40 . . . . 178.0(3) ?
    C36 C35 C40 C39 . . . . 0.7(6) ?
    C34 C35 C40 C39 . . . . -179.3(3) ?
    C38 C39 C40 C35 . . . . -0.3(6) ?
loop_
    _geom_hbond_atom_site_label_D
    _geom_hbond_atom_site_label_H
    _geom_hbond_atom_site_label_A
    _geom_hbond_site_symmetry_A
    _geom_hbond_distance_DH
    _geom_hbond_distance_HA
    _geom_hbond_distance_DA
    _geom_hbond_angle_DHA
    C13 H13C Br2 2_666 0.98 2.92 3.809(4) 150
    C19 H19A Br4 1_556 0.95 2.91 3.858(4) 174
    C27 H27A Br1 1_554 0.95 2.90 3.849(4) 176
    C37 H37A Br3 1_665 0.95 2.93 3.845(4) 163
data_global
_journal_date_recd_electronic     2011-04-26
_journal_date_accepted     2011-04-26
_journal_name_full     'Acta Crystallographica, Section E'
_journal_year     2011
_journal_volume     67
_journal_issue      5
_journal_page_first     m648
_journal_page_last     m649
_journal_paper_category     QM
_journal_coeditor_code     BT5534
_publ_contact_author_name     'Hakan Arslan'
_publ_contact_author_address
;
Department of Chemistry,
Emory University,
Atlanta, GA 30322, USA
;
_publ_contact_author_email     'hakan.arslan.acad@gmail.com'
_publ_contact_author_fax     '+90-324-3610047'
_publ_contact_author_phone     '+90-532-7073122'
_publ_section_title
;\
<i>cis</i>-Bis[<i>N</i>'-(4-bromobenzoyl)-<i>N</i>,<i>N</i>-dimethylthioureato-\
\k^2^<i>O</i>,<i>S</i>]copper(II)
;
loop_
    _publ_author_name
    _publ_author_address
    'Binzet, G\"un'
;
Department of Chemistry,
Faculty of Education,
Mersin University, Mersin,
TR 33169, Turkey
;
    'Fl\"orke, Ulrich'
;
Department of Chemistry,
University of Paderborn,
Paderborn D-33098, Germany
;
    'K\"ulc\"u, Nevzat'
;
Department of Chemistry,
Faculty of Arts and Science,
Mersin University,
Mersin, TR 33343, Turkey
;
    'Arslan, Hakan'
;
Department of Chemistry,
Faculty of Arts and Science,
Mersin University,
Mersin, TR 33343, Turkey
and
Department of Chemistry,
Emory University,
Atlanta, GA 30322, USA
;
