# Supplementary material for: cis-Bis[N′-(4-bromo­benzo­yl)-N,N-dimethyl­thio­ureato-κ2 O,S]copper(II)
Source: Acta Crystallogr Sect E Struct Rep Online. 2011 Apr 29;67(Pt 5):m648–9. doi: 10.1107/S1600536811015789 (PMC3089271; doi:10.1107/S1600536811015789)
Supplement: Supplementary file 2 [file e-67-0m648-Isup2.hkl]

# 
# h,k,l, Fc-squared, Fo-squared, sigma(Fo-squared) and status flag 
# 
data_I
_shelx_title ' C20 H20 Br2 Cu N4 O2 S2 in P-1' 
_shelx_refln_list_code          4 
_shelx_F_calc_maximum      442.48 
_exptl_crystal_F_000      1260.00 
_reflns_d_resolution_high  0.7600 
 
loop_ 
 _symmetry_equiv_pos_as_xyz 
 'x, y, z' 
 '-x, -y, -z' 
 
_cell_length_a     9.1780 
_cell_length_b    11.0028 
_cell_length_c    23.2410 
_cell_angle_alpha  94.857 
_cell_angle_beta   96.144 
_cell_angle_gamma  95.095 
 
_shelx_F_squared_multiplier     1.000 
 
loop_ 
 _refln_index_h 
 _refln_index_k 
 _refln_index_l 
 _refln_F_squared_calc 
 _refln_F_squared_meas 
 _refln_F_squared_sigma 
 _refln_observed_status 
   1   0   0      335.54      381.56     12.76 o 
   2   0   0      214.21      171.26     10.49 o 
   3   0   0    37353.27    39760.68    853.11 o 
   4   0   0     7823.36     7688.85    174.22 o 
   5   0   0     1947.49     2058.06     57.04 o 
   6   0   0      229.67      280.53     24.73 o 
   7   0   0     9340.83     9429.95    219.82 o 
   8   0   0    10918.76    10906.92    326.45 o 
   9   0   0       53.41       48.26     38.94 o 
  10   0   0       87.30      101.10     44.82 o 
  11   0   0     3594.28     4078.27    242.19 o 
 -11   1   0      721.37      685.32     94.11 o 
 -10   1   0      486.73      592.42     58.75 o 
  -9   1   0     3314.93     3463.60    131.65 o 
  -8   1   0      585.77      585.45     35.57 o 
  -7   1   0      547.97      618.73     32.60 o 
  -6   1   0    16933.72    18180.84    404.32 o 
  -5   1   0     8764.69     9141.71    208.55 o 
  -4   1   0     4646.23     5248.00    123.17 o 
  -3   1   0     8191.53     8673.71    522.49 o 
  -2   1   0    40130.88    42877.69   1111.10 o 
  -1   1   0     3530.09     4112.00    111.86 o 
   0   1   0     4424.32     4487.86     99.61 o 
   1   1   0     1317.88     1687.82     40.08 o 
   2   1   0    39792.99    44649.15   1208.33 o 
   3   1   0     1958.75     2235.49     55.88 o 
   4   1   0     8995.74     9245.97    207.60 o 
   5   1   0    18674.56    20039.39    440.29 o 
   6   1   0     2027.12     2078.60     59.88 o 
   7   1   0      935.53      941.57     53.78 o 
   8   1   0       31.16       50.14     33.43 o 
   9   1   0     3876.11     3491.23    273.46 o 
  10   1   0      343.89      335.28     49.80 o 
  11   1   0      139.06      134.05     85.44 o 
 -11   2   0       54.74       -7.49     62.10 o 
 -10   2   0      530.38      613.68     67.99 o 
  -9   2   0     4156.17     4264.68    153.44 o 
  -8   2   0     1062.93     1078.92     47.52 o 
  -7   2   0     4114.27     4062.48    107.17 o 
  -6   2   0     2969.61     2998.19     97.75 o 
  -5   2   0     1090.30     1232.98     49.86 o 
  -4   2   0    17258.68    17975.44    477.92 o 
  -3   2   0      361.87      325.32     18.16 o 
  -2   2   0    11031.17    11772.49    258.85 o 
  -1   2   0    40067.84    42147.63   1093.01 o 
   0   2   0      626.18      659.85     21.29 o 
   1   2   0    37153.70    43125.86    925.82 o 
   2   2   0    12523.05    13517.88    295.23 o 
   3   2   0     2799.65     3067.12     97.36 o 
   4   2   0      320.99      369.25     28.06 o 
   5   2   0      366.91      279.33     29.01 o 
   6   2   0     4441.54     4172.33    152.15 o 
   7   2   0     5460.19     5263.22    172.12 o 
   8   2   0      235.06      271.37     39.10 o 
   9   2   0     1225.22     1213.51     72.70 o 
  10   2   0     2814.89     3106.08    201.50 o 
  11   2   0      226.62      334.06     91.65 o 
 -11   3   0     1100.49     1448.22    122.06 o 
 -10   3   0      165.56      234.05     66.60 o 
  -9   3   0        2.97       14.07     24.57 o 
  -8   3   0     2728.85     2462.59    201.29 o 
  -7   3   0      300.57      301.82     30.01 o 
  -6   3   0     1033.88     1035.82     40.76 o 
  -5   3   0     1756.33     1785.64     90.03 o 
  -4   3   0       58.04       89.05     16.80 o 
  -3   3   0    28722.06    29730.30    645.89 o 
  -2   3   0      145.34      144.93     45.29 o 
  -1   3   0      420.77      307.45     39.36 o 
   0   3   0    49000.49    51017.09   1096.21 o 
   1   3   0     1625.98     1749.69     60.81 o 
   2   3   0    15329.69    16946.62    371.64 o 
   3   3   0    10966.21    10498.87    234.82 o 
   4   3   0     3758.99     3881.98     95.30 o 
   5   3   0     1022.26     1084.80     36.46 o 
   6   3   0       94.04       90.07     30.52 o 
   7   3   0      498.74      495.54     63.17 o 
   8   3   0     1955.98     1998.92     91.84 o 
   9   3   0      387.83      408.31     89.19 o 
  10   3   0      474.37      375.39     94.44 o 
  11   3   0     2092.43     2533.48    194.87 o 
 -11   4   0      571.72      598.09     88.01 o 
 -10   4   0        2.49      -56.96     56.96 o 
  -9   4   0      580.23      651.03     79.23 o 
  -8   4   0     4602.80     4553.68    189.57 o 
  -7   4   0      184.03      225.76     27.24 o 
  -6   4   0     1325.15     1416.34     50.33 o 
  -5   4   0     6378.58     6206.16    150.40 o 
  -4   4   0     1284.24     1222.43     41.51 o 
  -3   4   0      900.43      778.73     30.11 o 
  -2   4   0     5018.83     4423.34    133.07 o 
  -1   4   0     5320.87     5630.75    133.52 o 
   0   4   0     1359.56     1348.46     42.38 o 
   1   4   0     4193.74     4180.09    130.49 o 
   2   4   0     1579.94     1508.48     46.08 o 
   3   4   0     1241.56     1427.53     72.30 o 
   4   4   0     2045.99     1908.70     70.24 o 
   5   4   0     1454.30     1530.36     86.39 o 
   6   4   0     3730.23     3604.23    128.45 o 
   7   4   0       73.71       72.66     33.90 o 
   8   4   0      773.51      772.19     85.23 o 
   9   4   0      556.80      695.65     61.58 o 
  10   4   0       16.62      -42.40     66.60 o 
  11   4   0      710.18      703.23    117.35 o 
 -11   5   0        2.10       60.39     71.74 o 
 -10   5   0      377.70      404.51     77.95 o 
  -9   5   0      108.35      165.04     41.15 o 
  -8   5   0     1321.63     1182.30     64.96 o 
  -7   5   0     1343.10     1344.85     73.60 o 
  -6   5   0       16.95        8.55     21.60 o 
  -5   5   0     2386.33     2223.11     66.94 o 
  -4   5   0     5040.73     4598.66    116.14 o 
  -3   5   0      225.74      255.12     20.89 o 
  -2   5   0      910.77     1281.32     55.72 o 
  -1   5   0     3038.50     2927.29     79.10 o 
   0   5   0    11837.15    12767.17    289.05 o 
   1   5   0     5590.41     6200.43    189.34 o 
   2   5   0       89.31       72.43     18.02 o 
   3   5   0     4023.82     3860.43    100.15 o 
   4   5   0     8468.80     8406.22    300.77 o 
   5   5   0      549.46      610.90    152.36 o 
   6   5   0      786.90      567.59    137.26 o 
   7   5   0      191.92      207.05     45.43 o 
   8   5   0      995.93      820.37     98.93 o 
   9   5   0       11.54      -21.63     71.74 o 
  10   5   0      315.86      257.61     93.15 o 
 -11   6   0        8.95       -2.57     70.24 o 
 -10   6   0       51.28       76.41     56.75 o 
  -9   6   0        8.53      -33.87     33.87 o 
  -8   6   0       63.96       91.99     38.98 o 
  -7   6   0      187.73      172.89     37.69 o 
  -6   6   0        3.87       20.20     23.52 o 
  -5   6   0        6.31       27.37     26.46 o 
  -4   6   0      854.93      845.25     52.05 o 
  -3   6   0     1819.36     1678.23     81.48 o 
  -2   6   0      522.27      546.81     40.94 o 
  -1   6   0     5704.78     5299.89    132.84 o 
   0   6   0     9392.87    10203.56    237.71 o 
   1   6   0       22.04       25.09     18.44 o 
   2   6   0     2158.35     2278.66     68.85 o 
   3   6   0      194.17      171.95     23.86 o 
   4   6   0       11.91       23.10     22.55 o 
   5   6   0     3173.22     3080.18    119.60 o 
   6   6   0      747.21      599.91     56.38 o 
   7   6   0      389.50      365.88     98.72 o 
   9   6   0       62.59      148.40     89.72 o 
  10   6   0     1025.06     1123.80    132.55 o 
 -11   7   0      176.24      213.50     86.73 o 
 -10   7   0      467.84      380.35     61.89 o 
  -9   7   0        2.55       35.12     43.46 o 
  -8   7   0      760.64      745.64     58.14 o 
  -7   7   0     3961.58     3964.70    191.76 o 
  -6   7   0      840.06      812.06     83.19 o 
  -5   7   0     3802.39     3741.26    104.79 o 
  -4   7   0      823.36      762.82     42.33 o 
  -3   7   0     3856.75     3686.03    128.32 o 
  -2   7   0     1506.65     1405.15     80.84 o 
  -1   7   0      158.14      144.15     25.21 o 
   0   7   0       23.83      -10.04     20.84 o 
   1   7   0    12794.56    13307.46    306.51 o 
   2   7   0      641.97      677.54     37.06 o 
   3   7   0     3773.97     3702.94    102.88 o 
   4   7   0     1313.29     1310.40     51.80 o 
   5   7   0      100.43       70.69     39.21 o 
   6   7   0     2306.27     2305.25    105.23 o 
   7   7   0      109.57      193.87     72.70 o 
   8   7   0     1879.10     1927.25    156.54 o 
   9   7   0       72.50      135.98     83.73 o 
 -10   8   0        4.79       11.47     47.12 o 
  -9   8   0       14.84       28.57     46.33 o 
  -8   8   0      619.38      708.14    127.09 o 
  -7   8   0      998.78      979.98     67.89 o 
  -6   8   0      323.07      276.21     45.23 o 
  -5   8   0     3712.03     3459.26    130.21 o 
  -4   8   0     3902.36     3824.78    145.02 o 
  -3   8   0     2906.69     3072.07    117.26 o 
  -2   8   0       74.84       23.64     43.79 o 
  -1   8   0      697.50      625.58     36.97 o 
   0   8   0      780.54      794.15     41.28 o 
   1   8   0      650.95      654.07     58.47 o 
   2   8   0       16.58        8.65     24.13 o 
   3   8   0      212.35      222.18     30.65 o 
   4   8   0      368.82      380.01     47.95 o 
   5   8   0       37.39       65.56     49.79 o 
   6   8   0     1755.54     1790.02     94.94 o 
   7   8   0     4165.75     4266.89    197.01 o 
   8   8   0        2.21       25.91     86.73 o 
   9   8   0        6.05      -43.90     76.45 o 
 -10   9   0      157.68      134.79     52.46 o 
  -9   9   0        4.44      -15.20     49.55 o 
  -8   9   0      321.66      426.36     60.85 o 
  -7   9   0       16.72       51.47     43.82 o 
  -6   9   0      273.80      270.49     60.49 o 
  -5   9   0     1030.02     1011.66     75.38 o 
  -4   9   0      267.20      228.19     42.02 o 
  -3   9   0     1086.07     1069.21     67.93 o 
  -2   9   0      195.92      198.68     39.72 o 
  -1   9   0     2109.24     2121.88     73.63 o 
   0   9   0        5.96       31.26     26.87 o 
   1   9   0     1185.27     1172.30     53.17 o 
   2   9   0      550.85      594.30     41.28 o 
   3   9   0      513.32      537.56     39.24 o 
   4   9   0        9.78       10.58     37.78 o 
   5   9   0     3824.30     3910.85    154.11 o 
   6   9   0       58.19       19.10     48.20 o 
   7   9   0      621.48      578.60    100.86 o 
   8   9   0     1869.77     2125.97    183.73 o 
  -9  10   0       49.84       33.99     48.82 o 
  -8  10   0     1202.34     1194.43     83.63 o 
  -7  10   0     1264.49     1269.82     85.62 o 
  -6  10   0      134.17      176.80     88.12 o 
  -5  10   0     4294.96     4278.78    298.94 o 
  -4  10   0      607.18      641.53     61.12 o 
  -3  10   0      163.14      116.21     42.32 o 
  -2  10   0       64.40       46.23     40.66 o 
  -1  10   0     1603.53     1530.30     64.28 o 
   0  10   0      340.69      358.74     37.48 o 
   1  10   0       63.04       49.58     31.48 o 
   2  10   0     3668.28     3579.35    139.52 o 
   3  10   0     8394.79     8216.22    268.40 o 
   4  10   0      882.16     1037.23    103.86 o 
   5  10   0      182.78      212.42     85.44 o 
   6  10   0     4654.09     4639.95    183.52 o 
   7  10   0       86.76       62.10     82.23 o 
  -8  11   0      279.35      279.31     66.45 o 
  -7  11   0      250.31      355.98     65.21 o 
  -6  11   0      416.16      383.59     61.08 o 
  -5  11   0       67.37       39.08     46.44 o 
  -4  11   0      533.89      578.87    127.73 o 
  -3  11   0     1340.39     1420.10     84.03 o 
  -2  11   0       12.35       -3.74     42.06 o 
  -1  11   0     1022.70     1051.06     56.99 o 
   0  11   0      334.02      361.02     39.64 o 
   1  11   0     1135.34     1139.70     58.77 o 
   2  11   0       51.48       66.04     54.03 o 
   3  11   0      248.74      323.02     52.38 o 
   4  11   0     4917.07     5173.14    192.50 o 
   5  11   0      598.83      607.86     67.21 o 
   6  11   0      183.46      207.29     84.80 o 
  -7  12   0     1111.41     1138.45    120.99 o 
  -6  12   0       51.86       -0.90     56.78 o 
  -5  12   0       13.40      -11.08     44.13 o 
  -4  12   0      421.22      445.33     58.96 o 
  -3  12   0      876.22      778.65     70.72 o 
  -2  12   0       86.33       37.38     49.54 o 
  -1  12   0      575.28      654.20     93.79 o 
   0  12   0      715.12      744.94     53.34 o 
   1  12   0     1395.14     1390.91     78.26 o 
   2  12   0     1187.24     1215.59    112.96 o 
   3  12   0       34.40      -28.82     49.55 o 
   4  12   0      459.66      558.94     90.47 o 
   5  12   0      964.71      942.42    118.20 o 
  -6  13   0      113.44      164.67     67.35 o 
  -5  13   0     1416.98     1513.33    120.77 o 
  -4  13   0       58.44       35.46     53.64 o 
  -3  13   0       22.12      -18.81     44.04 o 
  -2  13   0      511.50      549.13     65.41 o 
  -1  13   0      157.67      132.26     54.83 o 
   0  13   0     1509.62     1949.83    103.11 o 
   1  13   0        1.81       29.46     40.56 o 
   2  13   0       63.51       85.96     53.51 o 
   3  13   0     1919.02     2147.98    117.99 o 
   4  13   0       53.36       52.59     65.53 o 
  -4  14   0        4.05      -62.96     62.96 o 
  -3  14   0       15.59       -8.74     51.28 o 
  -2  14   0     1041.36     1121.59     90.26 o 
  -1  14   0       29.92      -16.59     49.82 o 
   0  14   0        9.13       -1.38     50.04 o 
   1  14   0      207.00      159.75     90.15 o 
  -1 -14   1        0.96       81.37     83.94 o 
   0 -14   1       10.12       53.87     54.87 o 
   1 -14   1      985.11     1091.18     82.83 o 
   2 -14   1       62.37       49.52     57.15 o 
   3 -14   1      256.99      307.27     64.56 o 
   4 -14   1     2363.45     2488.99    129.91 o 
  -4 -13   1       82.90      193.58     86.08 o 
  -3 -13   1       82.54       73.80     56.31 o 
  -2 -13   1      127.59       61.89     50.16 o 
  -1 -13   1       10.53      -47.79     48.26 o 
   0 -13   1     1493.09     1433.53    142.72 o 
   1 -13   1      135.12      108.09     47.86 o 
   2 -13   1       54.43      125.98     55.64 o 
   3 -13   1       22.61      -46.69     46.69 o 
   4 -13   1       20.81        0.18     52.77 o 
   5 -13   1      457.31      661.55     71.38 o 
   6 -13   1      406.71      454.39     74.11 o 
  -5 -12   1      739.64      700.88    114.35 o 
  -4 -12   1      213.44      265.98     60.49 o 
  -3 -12   1      449.80      394.70     62.45 o 
  -2 -12   1      500.43      519.32     60.03 o 
  -1 -12   1       79.97       70.16     36.48 o 
   0 -12   1      761.53      879.16     56.04 o 
   1 -12   1       83.53       63.11     47.73 o 
   2 -12   1     2066.00     1955.35    210.71 o 
   3 -12   1     5336.48     5117.75    187.62 o 
   4 -12   1      240.95      204.86     82.87 o 
   5 -12   1      170.61      121.94     52.54 o 
   6 -12   1      428.51      485.49    149.25 o 
   7 -12   1       70.42       81.69     70.56 o 
  -6 -11   1       63.28       87.80     89.51 o 
  -5 -11   1      304.94      360.82     93.36 o 
  -4 -11   1     1224.09     1193.08     82.74 o 
  -3 -11   1       62.91       68.65     44.36 o 
  -2 -11   1     2797.42     2764.12    121.82 o 
  -1 -11   1     3562.11     3594.63    112.34 o 
   0 -11   1      133.83      130.43     39.21 o 
   1 -11   1     5240.61     5219.34    147.44 o 
   2 -11   1      841.17      826.47     73.98 o 
   3 -11   1      459.64      399.26     53.75 o 
   4 -11   1     1762.86     1809.26     98.32 o 
   5 -11   1      932.24      906.11     73.21 o 
   6 -11   1      121.92      127.39     55.42 o 
   7 -11   1     1794.52     1828.74    106.00 o 
   8 -11   1       70.26       29.38     51.40 o 
  -7 -10   1     1663.47     1667.28    161.67 o 
  -6 -10   1       23.11      -32.55     66.60 o 
  -5 -10   1        6.19      -47.95     47.95 o 
  -4 -10   1     5362.15     5399.98    194.58 o 
  -3 -10   1     1706.16     1818.01     93.86 o 
  -2 -10   1      124.75       59.30     53.76 o 
  -1 -10   1     1898.28     1863.73     71.70 o 
   0 -10   1     2861.41     2896.57     93.34 o 
   1 -10   1       68.85       72.26     28.67 o 
   2 -10   1      291.10      252.75     46.23 o 
   3 -10   1     4971.46     5050.40    252.68 o 
   4 -10   1      496.18      580.04    104.61 o 
   5 -10   1     1660.32     1863.80    105.68 o 
   6 -10   1       39.62      -22.88     44.14 o 
   7 -10   1        8.99       29.40     47.41 o 
   8 -10   1       81.04      147.01     66.28 o 
   9 -10   1       43.67       28.79     82.34 o 
  -8  -9   1      155.20      276.45    103.64 o 
  -7  -9   1       22.01      -49.04     71.31 o 
  -6  -9   1      560.26      664.91     66.18 o 
  -5  -9   1     1629.39     1680.74    153.32 o 
  -4  -9   1      454.46      470.33     52.90 o 
  -3  -9   1     2169.33     2088.64     73.84 o 
  -2  -9   1      812.13      773.54     57.05 o 
  -1  -9   1      337.97      382.64     45.08 o 
   0  -9   1     6746.29     6544.29    169.11 o 
   1  -9   1      683.58      664.39     40.70 o 
   2  -9   1      343.48      475.41     49.74 o 
   3  -9   1     3586.54     3215.89    123.95 o 
   4  -9   1      816.90      780.24     61.10 o 
   5  -9   1      719.09      625.99     58.19 o 
   6  -9   1       94.90      111.67     44.47 o 
   7  -9   1      133.58      123.69     49.16 o 
   8  -9   1     1735.51     1744.07     97.59 o 
   9  -9   1       50.79       59.58     86.40 o 
  10  -9   1       78.09       11.60     46.78 o 
  -9  -8   1      915.65      912.66    126.34 o 
  -8  -8   1       23.67       91.22     90.58 o 
  -7  -8   1        4.88      -38.54     76.45 o 
  -6  -8   1      156.66      120.15     37.03 o 
  -5  -8   1     3430.87     3483.34    142.51 o 
  -4  -8   1        2.44       27.41     35.13 o 
  -3  -8   1     1726.89     1693.30     63.55 o 
  -2  -8   1     2285.74     2111.80     90.85 o 
  -1  -8   1     2355.38     2389.67    115.56 o 
   0  -8   1     6193.10     5732.40    148.27 o 
   1  -8   1     1036.51      961.26     54.71 o 
   2  -8   1     2499.70     2311.91     94.36 o 
   3  -8   1     3951.43     3720.65    132.43 o 
   4  -8   1     1286.75     1325.10     53.12 o 
   5  -8   1      353.42      274.06     43.52 o 
   6  -8   1      248.92      271.60     45.77 o 
   7  -8   1       84.21      106.66     41.99 o 
   8  -8   1      237.22      269.22     48.77 o 
   9  -8   1      821.46      886.79     70.46 o 
  10  -8   1      341.30      325.02     56.97 o 
  -9  -7   1      181.62      102.14     92.08 o 
  -8  -7   1        0.20       -0.86     77.73 o 
  -7  -7   1     3300.72     1514.60    108.57 o 
  -6  -7   1        7.85       -3.41     25.45 o 
  -5  -7   1     6104.93     6069.59    201.89 o 
  -4  -7   1     2045.88     1923.32     66.10 o 
  -3  -7   1        4.22        0.87     22.38 o 
  -2  -7   1     7817.67     7997.21    246.38 o 
  -1  -7   1     2215.12     2246.52     71.06 o 
   0  -7   1     1364.12     1299.61     63.09 o 
   1  -7   1       87.37      140.21     28.71 o 
   2  -7   1      318.35      327.79     39.19 o 
   3  -7   1      128.09      134.21     35.55 o 
   4  -7   1     1427.10     1397.19     51.97 o 
   5  -7   1     4164.52     4142.86    160.57 o 
   6  -7   1        2.21       -0.71     31.49 o 
   7  -7   1      933.04      895.22     61.70 o 
   8  -7   1      123.87       88.57     43.38 o 
   9  -7   1      432.91      392.74     60.39 o 
  10  -7   1       45.91       -6.85     44.56 o 
 -10  -6   1      296.13      334.48     95.72 o 
  -9  -6   1       12.49       92.29     73.88 o 
  -8  -6   1      207.91      203.86     71.95 o 
  -7  -6   1     3077.38     1690.41    114.35 o 
  -6  -6   1       29.87       15.80     24.60 o 
  -5  -6   1     1280.75      558.26     58.25 o 
  -4  -6   1      870.79      810.23     38.07 o 
  -3  -6   1       17.40       12.30     21.02 o 
  -2  -6   1      765.50      702.42     34.41 o 
  -1  -6   1     6712.65     6511.52    167.31 o 
   0  -6   1     4082.96     4214.39    109.54 o 
   1  -6   1    11645.92    11645.78    267.55 o 
   2  -6   1      822.81      920.16     65.74 o 
   3  -6   1     2505.57     2576.97     97.75 o 
   4  -6   1     4377.89     3854.12    137.35 o 
   5  -6   1      100.76       66.82     22.23 o 
   6  -6   1       11.79        2.99     22.60 o 
   7  -6   1     1006.97     1009.87     61.60 o 
   8  -6   1        9.73        1.83     37.58 o 
   9  -6   1      210.95      219.95     46.02 o 
  10  -6   1      966.68     1031.22     70.33 o 
  11  -6   1      766.81      964.27    112.64 o 
 -10  -5   1      190.54      259.32     84.80 o 
  -9  -5   1      115.98      100.65     80.73 o 
  -8  -5   1       46.81       42.02     52.36 o 
  -7  -5   1      722.59      421.08    287.59 o 
  -6  -5   1      298.19      114.95    111.46 o 
  -5  -5   1     2167.08     2318.87    116.92 o 
  -4  -5   1     2604.65     3147.76    110.28 o 
  -3  -5   1    10457.91    10765.65    245.90 o 
  -2  -5   1      154.94      186.52     21.07 o 
  -1  -5   1      753.62      950.51     36.91 o 
   0  -5   1    12026.15    12186.00    276.23 o 
   1  -5   1      208.42      203.71     26.56 o 
   2  -5   1       69.12       19.60     21.04 o 
   3  -5   1     6958.46     7060.57    167.29 o 
   4  -5   1     4155.69     4083.30    105.08 o 
   5  -5   1       42.97       36.73     20.51 o 
   6  -5   1      636.08      654.29     35.32 o 
   7  -5   1       23.45       26.96     24.10 o 
   8  -5   1     2342.83     2450.33     99.28 o 
   9  -5   1      577.27      603.99     51.98 o 
  10  -5   1        3.09       22.27     62.74 o 
  11  -5   1     2014.49     2403.28    162.10 o 
 -11  -4   1      461.39      488.88    109.85 o 
 -10  -4   1       70.64      294.01     93.15 o 
  -9  -4   1      532.25      653.98    101.72 o 
  -8  -4   1     4272.35     4424.07    158.42 o 
  -7  -4   1       10.69       -5.54     34.90 o 
  -6  -4   1      941.56      924.87     54.79 o 
  -5  -4   1    27341.83    27457.75    601.36 o 
  -4  -4   1     4361.62     4416.06    131.78 o 
  -3  -4   1      571.93      570.89     30.49 o 
  -2  -4   1      197.32      135.43     15.65 o 
  -1  -4   1      440.95      485.31     24.05 o 
   0  -4   1     7224.15     7732.57    178.04 o 
   1  -4   1        6.68       70.52     38.42 o 
   2  -4   1     5473.44     5860.76    170.51 o 
   3  -4   1     1011.12      966.47     41.86 o 
   4  -4   1     1435.57     1279.78     44.29 o 
   5  -4   1     1215.69     1219.33     54.66 o 
   6  -4   1     2255.20     2263.63     68.64 o 
   7  -4   1      210.41      167.61     26.79 o 
   8  -4   1     1387.00     1303.13     54.80 o 
   9  -4   1      758.74      781.87     55.18 o 
  10  -4   1        2.26       25.05     63.81 o 
  11  -4   1        6.99      -20.13     58.25 o 
 -11  -3   1     1177.83     1402.61    145.61 o 
 -10  -3   1     2313.58     2132.61    166.39 o 
  -9  -3   1       13.84       65.63     38.12 o 
  -8  -3   1     1029.83      949.21     61.15 o 
  -7  -3   1    16109.49    15694.22    454.51 o 
  -6  -3   1      254.37      282.94     33.55 o 
  -5  -3   1     5244.91     5141.42    124.11 o 
  -4  -3   1    13858.66    13661.48    303.39 o 
  -3  -3   1    20595.79    23140.59    609.17 o 
  -2  -3   1     1784.97     2024.61     93.26 o 
  -1  -3   1     7096.70     7204.34    206.59 o 
   0  -3   1     2013.96     2309.24     59.63 o 
   1  -3   1    24216.29    25951.06    563.52 o 
   2  -3   1     5771.66     5981.31    137.92 o 
   3  -3   1     4731.77     4960.27    117.66 o 
   4  -3   1    22483.10    23201.91    508.18 o 
   5  -3   1     3835.42     4189.28    105.80 o 
   6  -3   1     1225.40     1189.99     44.39 o 
   7  -3   1     4343.00     4435.92    116.81 o 
   8  -3   1      726.85      700.01     44.97 o 
   9  -3   1      251.06      310.29     67.03 o 
  10  -3   1      247.09      240.69     70.02 o 
  11  -3   1      488.88      743.70     98.29 o 
 -11  -2   1      335.81      241.98     91.87 o 
 -10  -2   1      364.85      393.37     92.51 o 
  -9  -2   1     2294.92     2263.69    224.95 o 
  -8  -2   1       22.92       20.76     31.25 o 
  -7  -2   1      799.56      788.91     50.08 o 
  -6  -2   1     4899.66     4218.30    374.31 o 
  -5  -2   1     2403.17     2770.40     96.04 o 
  -4  -2   1     6642.79     6788.75    200.14 o 
  -3  -2   1      296.26      379.97     34.05 o 
  -2  -2   1     2011.04     2252.60     55.13 o 
   0  -2   1     7201.05     7969.75    176.81 o 
   1  -2   1      615.34      615.90     26.49 o 
   2  -2   1    55337.96    64902.15   1393.26 o 
   3  -2   1      196.27      317.38     28.98 o 
   4  -2   1     1044.29     1155.31     37.45 o 
   5  -2   1     1647.04     2024.00     57.90 o 
   6  -2   1       42.27       68.17     25.17 o 
   7  -2   1     2462.69     2621.96     91.55 o 
   8  -2   1       16.06       19.19     22.87 o 
   9  -2   1      619.73      503.37     49.36 o 
  10  -2   1      167.76      198.81     71.74 o 
  11  -2   1      618.49      637.28     89.51 o 
 -11  -1   1     1519.01     1781.42    155.04 o 
 -10  -1   1        5.16      -25.67     40.36 o 
  -9  -1   1       23.70        0.06     34.52 o 
  -8  -1   1    14380.81    14810.26    431.60 o 
  -7  -1   1     1234.21     1292.15     46.28 o 
  -6  -1   1      123.48       93.49     18.63 o 
  -5  -1   1    25401.72    27053.02    589.13 o 
  -4  -1   1      239.88      301.61     21.93 o 
  -3  -1   1      412.12      427.50     17.80 o 
  -2  -1   1    18064.12    19834.56    541.80 o 
  -1  -1   1      520.66      547.60     20.03 o 
   0  -1   1     9190.30    10092.81    219.94 o 
   1  -1   1    10524.50    11517.71    224.69 o 
   2  -1   1      540.15      515.30     17.96 o 
   3  -1   1     6137.40     5626.88    155.71 o 
   4  -1   1     8857.61     8553.74    232.90 o 
   5  -1   1       44.56       53.34     15.08 o 
   6  -1   1     7994.92     8501.65    197.86 o 
   7  -1   1     1407.45     1417.15     49.90 o 
   8  -1   1      767.16      762.22     74.63 o 
   9  -1   1      137.49      138.52     65.74 o 
  10  -1   1      506.50      523.39     90.05 o 
  11  -1   1       66.71       49.89     50.42 o 
 -11   0   1       86.76      132.55     82.87 o 
 -10   0   1      812.68      929.85     88.23 o 
  -9   0   1     2388.05     2286.14     98.78 o 
  -8   0   1      369.60      370.54     71.52 o 
  -7   0   1     5893.04     5667.76    140.16 o 
  -6   0   1     6278.43     6703.01    158.99 o 
  -5   0   1    15835.40    16820.89    371.66 o 
  -4   0   1      138.69      196.85     15.69 o 
  -3   0   1     7044.11     7508.09    167.66 o 
  -2   0   1     3871.05     4336.35     97.95 o 
  -1   0   1     4945.07     5643.81    107.72 o 
   0   0   1        5.59       -1.34      1.34 o 
   1   0   1    23732.65    26210.18    550.09 o 
   2   0   1     7570.03     7930.54    174.15 o 
   3   0   1    23307.76    25386.22    548.04 o 
   4   0   1     4718.74     4683.44    110.48 o 
   5   0   1      965.67     1087.25     36.26 o 
   6   0   1    14294.78    15183.18    339.74 o 
   7   0   1      778.55      639.53     75.84 o 
   8   0   1      462.47      460.87     67.56 o 
   9   0   1      348.14      330.32     66.70 o 
  10   0   1       54.63      121.01     47.03 o 
  11   0   1      642.05      845.76    127.52 o 
 -11   1   1       14.45       43.26     78.37 o 
 -10   1   1       15.36       23.65    119.17 o 
  -9   1   1     5725.81     5873.07    196.38 o 
  -8   1   1     1104.08     1070.05     45.13 o 
  -7   1   1       84.23       90.68     22.11 o 
  -6   1   1      458.58      516.96     56.27 o 
  -5   1   1     1205.88     1287.60     41.77 o 
  -4   1   1     6196.59     6745.35    154.84 o 
  -3   1   1     7977.05     8737.54    194.82 o 
  -2   1   1      215.09      226.59     12.70 o 
  -1   1   1    10577.84    11238.05    342.40 o 
   0   1   1    18258.00    19183.39    521.77 o 
   1   1   1      613.93      708.74     16.08 o 
   2   1   1        5.42        5.80      8.33 o 
   3   1   1     6663.48     7131.58    160.07 o 
   4   1   1      741.88      860.87     28.65 o 
   5   1   1     1163.15     1463.47     43.97 o 
   6   1   1      376.16      400.66     28.22 o 
   7   1   1      190.68      145.67     31.72 o 
   8   1   1      259.27      198.97     35.71 o 
   9   1   1     1847.49     1841.67     88.14 o 
  10   1   1       75.85      120.52     49.84 o 
  11   1   1       90.78      183.73     87.15 o 
 -11   2   1       95.57      201.02     85.87 o 
 -10   2   1      670.56      711.80     73.13 o 
  -9   2   1       15.21      -34.22     34.22 o 
  -8   2   1     1548.34     1578.41     57.62 o 
  -7   2   1      122.08      172.21     24.00 o 
  -6   2   1     2680.42     2619.58     73.51 o 
  -5   2   1    15122.13    15319.77    341.45 o 
  -4   2   1     1162.13     1304.72     49.31 o 
  -3   2   1     5102.26     5379.34    151.51 o 
  -2   2   1    15342.56    17408.04    458.58 o 
  -1   2   1      519.86      517.68     32.23 o 
   0   2   1     4598.00     4607.00    105.47 o 
   1   2   1     8355.25     8963.51    291.50 o 
   2   2   1      192.26      170.85     11.46 o 
   3   2   1    29877.39    32218.17    696.11 o 
   4   2   1     5772.14     5271.72    161.70 o 
   5   2   1     2927.29     2614.34     93.68 o 
   6   2   1     9070.11     7793.00    783.75 o 
   7   2   1     1188.07     1106.56     61.56 o 
   8   2   1      218.99      191.52     37.96 o 
   9   2   1       99.81       66.47     37.56 o 
  10   2   1        2.98       -6.03     43.53 o 
  11   2   1        5.25      106.64     86.94 o 
 -11   3   1      304.10      313.50     76.23 o 
 -10   3   1      786.79      777.02    125.06 o 
  -9   3   1       34.67       66.98     27.16 o 
  -8   3   1     1128.67     1069.76     57.43 o 
  -7   3   1      564.45      547.90     42.08 o 
  -6   3   1      130.26      109.83     48.06 o 
  -5   3   1     2983.63     2984.88     97.92 o 
  -4   3   1     2342.11     2371.05     71.09 o 
  -3   3   1     6815.47     6835.49    157.75 o 
  -2   3   1     1754.94     1719.79     59.09 o 
  -1   3   1    12999.96    15535.84    413.11 o 
   0   3   1        3.71       35.77     16.46 o 
   1   3   1     2606.99     2212.64     58.57 o 
   2   3   1     4188.48     4393.29    104.77 o 
   3   3   1    17001.19    18122.50    397.63 o 
   4   3   1     3758.95     3562.86     88.02 o 
   5   3   1      159.09      145.11     15.99 o 
   6   3   1     3254.87     3196.36    115.36 o 
   7   3   1      239.38      247.53     37.07 o 
   8   3   1       26.94       35.84     35.20 o 
   9   3   1      947.26      901.81     84.80 o 
  10   3   1      183.07      198.29     86.08 o 
  11   3   1      328.57      203.22     89.94 o 
 -11   4   1      562.64      690.81     93.79 o 
 -10   4   1     1449.40     1696.41    124.20 o 
  -9   4   1      622.88      738.69     58.88 o 
  -8   4   1       36.90       38.56     27.37 o 
  -7   4   1     1967.29     1921.29     64.09 o 
  -6   4   1      154.94      177.75     24.85 o 
  -5   4   1     1015.66      990.52     39.13 o 
  -4   4   1     7489.60     6818.20    161.02 o 
  -3   4   1     8538.96     8279.38    190.65 o 
  -2   4   1     6909.88     7300.12    207.04 o 
  -1   4   1     8830.33     8245.49    189.56 o 
   0   4   1       15.64        8.81     13.18 o 
   1   4   1     1618.24     1447.76    105.24 o 
   2   4   1     9799.99     9601.93    218.71 o 
   3   4   1      703.83      607.61     32.23 o 
   4   4   1     1064.56     1208.90     83.70 o 
   5   4   1       24.45       41.52     17.25 o 
   6   4   1       39.76      -29.19     29.19 o 
   7   4   1      883.46      891.67     77.20 o 
   8   4   1      134.70      134.77     39.96 o 
   9   4   1      362.14      400.38     85.76 o 
  10   4   1      437.34      495.09    100.22 o 
  11   4   1        4.77       56.96     77.73 o 
 -11   5   1      146.13      248.19     77.95 o 
 -10   5   1      588.35      632.05     68.74 o 
  -9   5   1       23.05        3.10     61.46 o 
  -8   5   1      428.83      417.55     36.08 o 
  -7   5   1      322.39      330.60     31.77 o 
  -6   5   1      111.57      112.32     27.18 o 
  -5   5   1     1051.85     1206.14     45.84 o 
  -4   5   1      208.53      235.54     24.83 o 
  -3   5   1       54.18       80.83     23.50 o 
  -2   5   1     5340.98     5187.38    157.00 o 
  -1   5   1      423.40      330.60     22.77 o 
   0   5   1     8557.47     8534.92    198.77 o 
   1   5   1      700.36      750.84     41.16 o 
   2   5   1      255.54      214.08     20.18 o 
   3   5   1    11644.90    11346.28    259.68 o 
   4   5   1      549.84      482.15     41.01 o 
   5   5   1     1051.10     1093.13     64.35 o 
   6   5   1     8489.17     6700.12   1129.37 o 
   7   5   1        9.22      -51.61     51.61 o 
   8   5   1      453.25      591.02     93.36 o 
   9   5   1      618.25      742.85    110.71 o 
  10   5   1      223.94      419.93    102.79 o 
 -11   6   1       55.55       46.90     70.02 o 
 -10   6   1      817.29      814.10     64.77 o 
  -9   6   1      288.99      309.27     55.14 o 
  -8   6   1      405.00      484.49     57.71 o 
  -7   6   1      123.93      190.90     46.61 o 
  -6   6   1     5837.30     5743.46    147.76 o 
  -5   6   1     1197.33     1273.26    104.48 o 
  -4   6   1      779.97      694.26     34.37 o 
  -3   6   1     2803.21     2886.77    103.57 o 
  -2   6   1    15335.85    15339.70    422.47 o 
  -1   6   1     3360.59     3327.96     91.17 o 
   0   6   1     3423.40     3842.26    102.20 o 
   1   6   1    11911.30    11101.25    325.45 o 
   2   6   1     3748.65     4005.43    105.71 o 
   3   6   1        2.51       -0.60     18.74 o 
   4   6   1      498.94      482.25     30.26 o 
   5   6   1     9049.21     8349.59    262.68 o 
   6   6   1       54.76       55.68     39.66 o 
   7   6   1      174.70      205.63     52.68 o 
   8   6   1      927.94      747.80    230.31 o 
   9   6   1     2297.72     2284.43    175.59 o 
  10   6   1      225.38      280.95    103.86 o 
 -11   7   1      123.66       73.24     66.38 o 
 -10   7   1       70.52       68.60     46.46 o 
  -9   7   1     1960.67     2040.84     97.67 o 
  -8   7   1     2548.56     2642.06    247.76 o 
  -7   7   1      387.23      341.36     45.95 o 
  -6   7   1       51.18       53.55     32.65 o 
  -5   7   1        4.60       -5.27     22.25 o 
  -4   7   1    13229.96    12422.03    289.76 o 
  -3   7   1      341.44      339.10     37.56 o 
  -2   7   1     4454.73     4259.21    141.81 o 
  -1   7   1    32434.13    30985.67    684.16 o 
   0   7   1     4579.41     5167.26    133.54 o 
   1   7   1     2166.95     2262.27     71.46 o 
   2   7   1     5704.06     5504.96    141.06 o 
   3   7   1     2439.67     2293.43     99.73 o 
   4   7   1    12647.66    12533.44    374.99 o 
   5   7   1     3013.18     3088.77    124.60 o 
   6   7   1       44.98       50.55     76.88 o 
   7   7   1     7414.75     7556.51    255.57 o 
   8   7   1       65.79      -53.39     59.53 o 
   9   7   1      194.62      247.33     88.44 o 
 -10   8   1      141.97      115.96     52.77 o 
  -9   8   1      290.22      288.11     86.30 o 
  -8   8   1        6.36       17.25     38.89 o 
  -7   8   1     2802.76     2701.07    115.35 o 
  -6   8   1     1150.47     1331.50    110.71 o 
  -5   8   1      893.35      886.07     46.45 o 
  -4   8   1      714.63      689.89     39.67 o 
  -3   8   1     9243.31     9183.15    549.48 o 
  -2   8   1     1795.14     1834.18     83.02 o 
  -1   8   1     1110.43     1157.63     82.02 o 
   0   8   1     6962.09     6661.09    168.46 o 
   1   8   1     7343.51     6705.12    366.79 o 
   2   8   1      969.77      955.78     46.04 o 
   3   8   1     7900.57     8075.56    199.66 o 
   4   8   1     2266.22     2203.14     99.96 o 
   5   8   1       77.17      105.37     41.37 o 
   6   8   1     2461.59     2343.13    111.28 o 
   7   8   1       67.22      103.52     83.51 o 
   8   8   1     3175.18     2977.81    205.14 o 
   9   8   1      732.52      674.11    113.28 o 
 -10   9   1     1142.76     1231.64    118.20 o 
  -9   9   1      665.42      530.58     77.63 o 
  -8   9   1      116.32      103.78     49.17 o 
  -7   9   1      202.91      179.50     45.71 o 
  -6   9   1     2022.01     1948.21     97.59 o 
  -5   9   1     8558.87     8242.33    259.48 o 
  -4   9   1      367.66      354.54     47.77 o 
  -3   9   1     4582.16     4325.91    153.79 o 
  -2   9   1    17700.26    18311.73    512.33 o 
  -1   9   1      275.28      307.41     33.57 o 
   0   9   1      254.81      290.31     33.11 o 
   1   9   1     8494.44     8064.59    201.45 o 
   2   9   1     5707.73     5730.47    152.13 o 
   3   9   1      199.15      175.27     32.96 o 
   4   9   1       48.80       73.80     41.25 o 
   5   9   1     4590.79     4870.29    182.12 o 
   6   9   1     9066.21     9229.98    304.87 o 
   7   9   1        4.14      -25.31     58.35 o 
   8   9   1       19.99      -62.96     75.81 o 
  -9  10   1      210.22      302.74     87.37 o 
  -8  10   1      789.05      841.32    127.09 o 
  -7  10   1     1209.84     1237.56     84.91 o 
  -6  10   1      190.39      256.35     54.81 o 
  -5  10   1      403.96      470.41    103.43 o 
  -4  10   1     6304.86     6314.64    309.64 o 
  -3  10   1       68.66       96.96     45.54 o 
  -2  10   1     1200.06     1039.01     68.82 o 
  -1  10   1    13598.31    13835.15    329.09 o 
   0  10   1     4592.42     4615.28    131.20 o 
   1  10   1      154.69      147.15     32.16 o 
   2  10   1     4890.61     4960.80    139.03 o 
   3  10   1     2193.75     2261.72    107.50 o 
   4  10   1     4389.11     4500.34    172.61 o 
   5  10   1      789.16      777.86    111.03 o 
   6  10   1      104.18       80.74     53.97 o 
   7  10   1     3180.93     3218.93    224.63 o 
  -8  11   1        2.83       14.89     72.16 o 
  -7  11   1      541.58      602.21     71.92 o 
  -6  11   1     1103.55     1048.21    117.35 o 
  -5  11   1       79.18       -0.03     48.07 o 
  -4  11   1      533.37      462.53     56.98 o 
  -3  11   1     3686.73     3752.34    246.90 o 
  -2  11   1     2767.59     2669.16    178.16 o 
  -1  11   1      119.20      108.33     33.74 o 
   0  11   1      431.97      434.28     41.56 o 
   1  11   1       14.17       25.81     32.35 o 
   2  11   1      550.01      655.18     70.74 o 
   3  11   1       24.85       15.61     48.00 o 
   4  11   1      441.06      453.03     62.92 o 
   5  11   1     1056.15     1087.91    144.22 o 
   6  11   1        8.45      -58.25     82.02 o 
  -7  12   1      185.32      170.04     73.56 o 
  -6  12   1       66.18      -21.42     54.20 o 
  -5  12   1     1312.17     1293.50     89.86 o 
  -4  12   1      110.18      138.13     49.63 o 
  -3  12   1      478.95      457.56     62.31 o 
  -2  12   1     2314.13     2386.23    111.67 o 
  -1  12   1      755.14      832.82     80.19 o 
   0  12   1      109.73      115.24     39.11 o 
   1  12   1     1498.57     1609.12     73.03 o 
   2  12   1      626.69      605.90     64.53 o 
   3  12   1       66.33       43.69     45.05 o 
   4  12   1      292.68      335.70     67.03 o 
   5  12   1      332.51      238.76     61.02 o 
  -6  13   1        8.71       -0.18     53.20 o 
  -5  13   1      104.71       69.61     80.41 o 
  -4  13   1     1055.42     1079.95    110.60 o 
  -3  13   1       18.23      -26.06     45.45 o 
  -2  13   1       70.02       51.55     50.41 o 
  -1  13   1     1201.37     1005.66     78.98 o 
   0  13   1      380.73      507.26    123.67 o 
   1  13   1       22.51       19.14     51.40 o 
   2  13   1      383.31      475.21     67.45 o 
   3  13   1       83.29      111.54     58.67 o 
  -3  14   1       12.25        5.24    101.18 o 
  -2  14   1      101.61      136.41     59.69 o 
  -1  14   1       69.20       79.13     49.03 o 
   0  14   1      244.71      299.07     58.52 o 
   1  14   1       27.32      -14.99     81.37 o 
  -1 -14   2        9.36      -37.05     78.16 o 
   0 -14   2      339.58      415.60     61.53 o 
   1 -14   2      146.74      130.57     54.27 o 
   2 -14   2      112.85      144.66     52.83 o 
   3 -14   2      243.64      302.00     61.46 o 
   4 -14   2      608.60      661.67     78.76 o 
  -4 -13   2        6.12      -73.66     82.23 o 
  -3 -13   2      213.24      226.53    119.17 o 
  -2 -13   2     2023.01     2068.80    122.38 o 
  -1 -13   2      136.47       93.99     49.54 o 
   0 -13   2      384.83      385.78     57.16 o 
   1 -13   2     1113.47     1183.33     81.78 o 
   2 -13   2     1844.43     1884.97    105.01 o 
   3 -13   2      532.35      619.08     68.89 o 
   4 -13   2       81.41      132.45     82.02 o 
   5 -13   2       78.38       83.32     50.99 o 
   6 -13   2      558.74      627.89     79.30 o 
  -5 -12   2        5.48      -22.06     81.59 o 
  -4 -12   2     2288.20     2316.92    117.84 o 
  -3 -12   2      785.24      798.46    116.38 o 
  -2 -12   2       91.47      162.08     39.51 o 
  -1 -12   2     2170.43     2288.49     88.35 o 
   0 -12   2      395.71      459.19     55.94 o 
   1 -12   2      161.25      150.62     47.76 o 
   2 -12   2       14.24      -38.92     44.12 o 
   3 -12   2      111.91      115.23     49.83 o 
   4 -12   2     3227.12     3606.41    299.90 o 
   5 -12   2       75.41        0.72     46.46 o 
   6 -12   2      230.93      272.34     65.71 o 
   7 -12   2     1300.80     1692.30    108.64 o 
  -6 -11   2      790.80      813.30    121.20 o 
  -5 -11   2      995.38     1033.43    115.85 o 
  -4 -11   2      721.97      777.86     72.81 o 
  -3 -11   2      388.54      279.91     51.40 o 
  -2 -11   2     1142.60     1071.72     57.78 o 
  -1 -11   2      184.18      218.55     37.59 o 
   0 -11   2      129.53      155.27     36.56 o 
   1 -11   2        6.99       21.27     41.38 o 
   2 -11   2     1220.55     1268.89    101.39 o 
   3 -11   2      208.55      218.99     51.63 o 
   4 -11   2      680.24      695.26     66.32 o 
   5 -11   2        8.67      -16.49     43.00 o 
   6 -11   2      233.83      242.76     53.68 o 
   7 -11   2      412.11      405.22     65.05 o 
   8 -11   2      126.75      125.63     56.97 o 
  -7 -10   2      203.47      334.48     93.58 o 
  -6 -10   2      986.37      779.25    113.49 o 
  -5 -10   2      802.33      966.95     74.86 o 
  -4 -10   2      113.37      100.81     46.85 o 
  -3 -10   2     3256.57     3039.62     97.87 o 
  -2 -10   2        4.64        4.64     28.94 o 
  -1 -10   2      298.64      304.73     35.12 o 
   0 -10   2     1585.42     1530.21     63.37 o 
   1 -10   2      626.71      655.28     43.73 o 
   2 -10   2      906.91      872.58     62.82 o 
   3 -10   2      681.00      674.96     57.27 o 
   4 -10   2        5.59       10.23     45.46 o 
   5 -10   2       16.10       14.46     43.52 o 
   6 -10   2      797.84      822.38     70.45 o 
   7 -10   2      292.76      267.10     55.17 o 
   8 -10   2       11.87       32.48     53.61 o 
   9 -10   2       22.51       23.55     52.22 o 
  -8  -9   2      460.57      555.48    109.21 o 
  -7  -9   2     1942.33     1875.64    158.03 o 
  -6  -9   2      240.86      242.83     79.66 o 
  -5  -9   2     1422.29     1062.16    181.70 o 
  -4  -9   2      859.30      917.12     66.50 o 
  -3  -9   2      388.77      346.55     36.33 o 
  -2  -9   2     1235.69     1332.39     57.11 o 
  -1  -9   2      149.32      170.47     29.77 o 
   0  -9   2      132.43      192.51     30.94 o 
   1  -9   2     2915.28     2767.85    131.00 o 
   2  -9   2       71.20       51.43     34.88 o 
   3  -9   2     2421.74     2391.65    118.95 o 
   4  -9   2     4376.01     4477.96    264.68 o 
   5  -9   2       18.94       53.02     41.94 o 
   6  -9   2     3647.84     3671.32    143.39 o 
   7  -9   2     1536.76     1476.47     85.99 o 
   8  -9   2      328.03      333.95     57.76 o 
   9  -9   2        6.66      -32.12     51.07 o 
  10  -9   2        7.92      -13.36     46.41 o 
  -9  -8   2     1215.87     1482.48    156.96 o 
  -8  -8   2        4.22      -33.19     87.15 o 
  -7  -8   2     2666.19     2528.34    178.59 o 
  -6  -8   2      188.73      190.95     54.28 o 
  -5  -8   2      556.65      609.22     84.58 o 
  -4  -8   2     4040.08     3920.13    111.90 o 
  -3  -8   2     8218.68     7958.01    197.08 o 
  -2  -8   2     4484.31     4481.24    155.46 o 
  -1  -8   2     3273.12     3244.96     95.31 o 
   0  -8   2     5044.56     4855.96    269.95 o 
   1  -8   2     5181.13     4909.39    130.12 o 
   2  -8   2     2456.82     2146.64     91.04 o 
   3  -8   2      720.89      807.47    107.39 o 
   4  -8   2     2467.26     2339.96    161.78 o 
   5  -8   2       85.48       91.80     39.66 o 
   6  -8   2     2788.71     2859.87    117.42 o 
   7  -8   2       11.22       33.71     42.57 o 
   8  -8   2     1348.06     1352.69     93.26 o 
   9  -8   2      356.63      376.31     55.19 o 
  10  -8   2       94.29      171.14     55.01 o 
  -9  -7   2      654.29      850.35    124.41 o 
  -8  -7   2     1559.54     1448.86    134.05 o 
  -7  -7   2       23.85       52.68     63.81 o 
  -6  -7   2      630.52      710.33     57.72 o 
  -5  -7   2       65.83       12.42     31.05 o 
  -4  -7   2      934.57     1025.83    148.29 o 
  -3  -7   2       17.98       13.19     24.55 o 
  -2  -7   2     1011.42      954.83     55.09 o 
  -1  -7   2     7338.01     7610.24    185.46 o 
   0  -7   2     8053.75     7660.35    217.29 o 
   1  -7   2     3517.02     3749.48    102.14 o 
   2  -7   2     6422.18     6531.89    262.96 o 
   3  -7   2     5657.10     5616.60    233.09 o 
   4  -7   2      203.63      190.78     25.08 o 
   5  -7   2      238.25      237.69     39.78 o 
   6  -7   2        9.27       -1.22     31.98 o 
   7  -7   2       56.82       50.38     37.05 o 
   8  -7   2      965.27      981.58     65.49 o 
   9  -7   2      122.67      118.80     47.01 o 
  10  -7   2       67.00       23.19     44.43 o 
 -10  -6   2      416.00      422.28     95.51 o 
  -9  -6   2      253.27      454.83    100.65 o 
  -8  -6   2        0.16        8.78     73.02 o 
  -7  -6   2       37.30       28.01     43.17 o 
  -6  -6   2      484.63      646.39    128.80 o 
  -5  -6   2       42.78       75.74     24.15 o 
  -4  -6   2      906.60     1001.51    122.70 o 
  -3  -6   2      655.28      641.46     33.60 o 
  -2  -6   2      225.92      284.78     31.34 o 
  -1  -6   2      898.86      944.18     39.10 o 
   0  -6   2      553.05      796.71     35.34 o 
   1  -6   2     3893.80     3804.23     99.98 o 
   2  -6   2      132.10      126.12     28.39 o 
   3  -6   2      792.16      649.51     81.16 o 
   4  -6   2     6721.81     5978.23    254.15 o 
   5  -6   2     6001.03     6113.71    152.78 o 
   6  -6   2     2278.35     2089.66     98.29 o 
   7  -6   2     3060.81     2758.39    150.11 o 
   8  -6   2      700.49      923.22     82.55 o 
   9  -6   2        2.82      -21.03     39.03 o 
  10  -6   2      155.74      173.88     63.81 o 
  11  -6   2        7.09      -21.84     73.66 o 
 -10  -5   2       94.81       28.05     83.30 o 
  -9  -5   2      327.28      524.21    100.00 o 
  -8  -5   2      672.26      701.09    100.22 o 
  -7  -5   2     1462.28     1216.30    278.27 o 
  -6  -5   2     4081.99     3698.09    134.72 o 
  -5  -5   2      473.18      488.36     65.90 o 
  -4  -5   2     5423.81     5295.62    483.69 o 
  -3  -5   2     2109.64     2318.03     81.25 o 
  -2  -5   2     2012.42     2632.69     92.40 o 
  -1  -5   2    19499.44    19059.26    422.51 o 
   0  -5   2     6225.10     6897.21    163.39 o 
   1  -5   2      101.06       35.90     15.81 o 
   2  -5   2    16927.45    17301.57    597.34 o 
   3  -5   2      296.46      202.72     19.34 o 
   4  -5   2     1349.25     1500.08     61.47 o 
   5  -5   2      993.93      893.21     45.69 o 
   6  -5   2     3558.58     3590.79    152.20 o 
   7  -5   2     2194.87     2173.62     89.19 o 
   8  -5   2       44.18       21.65     33.01 o 
   9  -5   2      983.07      888.67     62.14 o 
  10  -5   2     3501.71     3838.22    212.00 o 
  11  -5   2      150.76      178.59     82.87 o 
 -11  -4   2        4.83      114.14     97.65 o 
 -10  -4   2     1653.58     1828.96    157.82 o 
  -9  -4   2       58.49       29.98     75.59 o 
  -8  -4   2     1692.91     1629.84    105.68 o 
  -7  -4   2       77.61       74.70     35.54 o 
  -6  -4   2     1507.79     1545.26     69.94 o 
  -5  -4   2     2246.66     2140.31    199.67 o 
  -4  -4   2     1522.32     1465.36     64.76 o 
  -3  -4   2     2957.59     2071.30    169.05 o 
  -2  -4   2    13079.78    13264.50    358.07 o 
  -1  -4   2     2409.57     1994.06     56.68 o 
   0  -4   2    10644.57    10852.00    244.53 o 
   1  -4   2    18225.36    19463.97    426.27 o 
   2  -4   2     1348.16     1240.34     54.61 o 
   3  -4   2    14992.42    15812.49    351.44 o 
   4  -4   2     3043.15     2889.00     77.13 o 
   5  -4   2     1956.26     1994.02     60.46 o 
   6  -4   2     8250.05     8604.94    204.17 o 
   7  -4   2       73.39       63.35     26.86 o 
   8  -4   2     4250.02     4230.21    117.35 o 
   9  -4   2       44.01       30.96     32.86 o 
  10  -4   2       49.86       21.84     65.31 o 
  11  -4   2     2401.95     2527.05    169.81 o 
 -11  -3   2      525.87      456.54     96.36 o 
 -10  -3   2        6.97       41.11     83.30 o 
  -9  -3   2       60.97       36.19     69.81 o 
  -8  -3   2     2616.62     2405.74     99.13 o 
  -7  -3   2     3769.93     3626.07    128.48 o 
  -6  -3   2      301.59      422.85     74.95 o 
  -5  -3   2     4776.70     4379.02    140.78 o 
  -4  -3   2     5879.94     5957.86    139.40 o 
  -3  -3   2    13176.48    14727.72    607.11 o 
  -2  -3   2      564.83      404.37     21.10 o 
  -1  -3   2     9235.67     9647.76    260.64 o 
   0  -3   2    21059.26    24648.18    534.63 o 
   1  -3   2      364.34      231.01     17.76 o 
   2  -3   2     5265.22     5165.42    120.35 o 
   3  -3   2     1882.63     2188.55     58.30 o 
   4  -3   2    16283.57    16845.59    372.77 o 
   5  -3   2     4015.80     3737.88     96.33 o 
   6  -3   2       96.03      107.55     22.25 o 
   7  -3   2     2683.03     2782.92     81.38 o 
   8  -3   2     4768.23     4830.47    128.32 o 
   9  -3   2      416.46      516.81     54.96 o 
  10  -3   2      904.47      930.65     97.86 o 
  11  -3   2       15.35       26.77     68.31 o 
 -11  -2   2      330.32      380.74    101.93 o 
 -10  -2   2        0.05       12.63     64.24 o 
  -9  -2   2     4570.08     4737.96    166.80 o 
  -8  -2   2       37.25       52.80     36.72 o 
  -7  -2   2     4456.51     4359.54    146.14 o 
  -6  -2   2     1443.17     1308.26     58.97 o 
  -5  -2   2       10.21        9.98     38.12 o 
  -4  -2   2    13737.39    13571.33    381.86 o 
  -3  -2   2     2449.31     2568.19     82.24 o 
  -2  -2   2     2676.75     3656.66    218.21 o 
  -1  -2   2    64687.20    70242.63   1818.52 o 
   0  -2   2     5397.94     5622.51    125.88 o 
   1  -2   2    10667.58    11021.44    242.40 o 
   2  -2   2   191634.03   206703.94   4427.47 o 
   3  -2   2      217.11      207.28     15.38 o 
   4  -2   2     3663.66     4309.81    104.43 o 
   5  -2   2    13794.70    15040.16    335.93 o 
   6  -2   2     8510.71     8867.65    207.20 o 
   7  -2   2     7038.02     6833.71    166.07 o 
   8  -2   2      160.70      123.75     44.52 o 
   9  -2   2      672.15      588.67     76.66 o 
  10  -2   2     2520.96     2731.98    163.17 o 
  11  -2   2      272.55      288.23     76.88 o 
 -11  -1   2       71.97      130.20     85.44 o 
 -10  -1   2     1184.81     1245.86    118.20 o 
  -9  -1   2     1643.71     1481.35     77.75 o 
  -8  -1   2        1.31        3.69     30.04 o 
  -7  -1   2      285.96      307.91     25.39 o 
  -6  -1   2    13363.37    13360.53    300.26 o 
  -5  -1   2     3454.06     3516.76     88.20 o 
  -4  -1   2      196.38      181.80     23.67 o 
  -3  -1   2    17739.79    18916.61    410.11 o 
  -2  -1   2    31266.35    34496.02   1180.55 o 
  -1  -1   2    15471.11    18983.45    500.20 o 
   0  -1   2     7981.40     8581.79    187.69 o 
   1  -1   2    35119.32    39654.27    748.67 o 
   2  -1   2      209.74      219.38     12.82 o 
   3  -1   2      230.71      173.99     15.52 o 
   4  -1   2     2722.27     3160.75     94.96 o 
   5  -1   2     5171.80     5225.33    150.35 o 
   6  -1   2      999.75      945.07     36.95 o 
   7  -1   2      146.62      150.89     22.98 o 
   8  -1   2     2051.81     2118.01     94.11 o 
   9  -1   2     2361.48     2506.01    106.82 o 
  10  -1   2      788.55      858.04     65.54 o 
  11  -1   2     2192.78     2288.07    153.75 o 
 -12   0   2      147.57      171.53     91.65 o 
 -11   0   2      118.15      176.24     77.95 o 
 -10   0   2      364.99      362.82     50.70 o 
  -9   0   2       10.26       26.67     38.32 o 
  -8   0   2     7861.91     8294.85    255.73 o 
  -7   0   2       12.20       -3.23     28.19 o 
  -6   0   2       11.61       61.06     18.84 o 
  -5   0   2     4217.13     3951.12     97.69 o 
  -4   0   2     6964.17     6985.78    159.34 o 
  -3   0   2     2486.22     3177.11     75.78 o 
  -2   0   2     7772.95     8445.92    185.71 o 
  -1   0   2     4898.30     5189.40     99.52 o 
   0   0   2     3654.62     4175.49    162.32 o 
   1   0   2     2330.38     2590.27     56.93 o 
   2   0   2        2.21        5.80      8.37 o 
   3   0   2    25611.51    28586.98    616.68 o 
   4   0   2       84.18       57.46     12.78 o 
   5   0   2     1898.84     2000.04     55.87 o 
   6   0   2     1090.27      992.42     36.60 o 
   7   0   2     1779.33     1523.01     83.84 o 
   8   0   2       71.53       68.80     32.15 o 
   9   0   2      701.03      699.91     55.35 o 
  10   0   2        3.86      -22.96     44.97 o 
  11   0   2       22.15        6.31     46.86 o 
 -12   1   2      752.96      922.51    128.70 o 
 -11   1   2       37.26       94.86     81.37 o 
 -10   1   2      478.55      482.56     55.22 o 
  -9   1   2      693.52      667.60     57.18 o 
  -8   1   2       66.31       39.90     23.98 o 
  -7   1   2      559.35      574.20     37.32 o 
  -6   1   2     3572.09     3615.43     94.17 o 
  -5   1   2     3621.24     3463.30     87.77 o 
  -4   1   2    10728.42    11095.99    247.92 o 
  -3   1   2     1129.39     1121.80     33.48 o 
  -2   1   2    35938.16    39592.60    849.97 o 
  -1   1   2    21638.06    23929.11    623.72 o 
   0   1   2     1018.01     1126.23     73.66 o 
   1   1   2    31320.88    34750.56    641.24 o 
   2   1   2    11549.31    13310.46    369.87 o 
   3   1   2       22.58       42.92      7.01 o 
   4   1   2     1323.26     1305.36     37.84 o 
   5   1   2       85.08       75.54     17.73 o 
   6   1   2     3025.44     2867.76     76.03 o 
   7   1   2     7319.03     7115.67    281.27 o 
   8   1   2      963.30      974.75    127.95 o 
   9   1   2      331.69      396.40     49.34 o 
  10   1   2     2177.84     2258.93    107.14 o 
  11   1   2      294.61      331.36     58.08 o 
 -11   2   2      431.85      457.19     93.36 o 
 -10   2   2      643.99      819.20     66.50 o 
  -9   2   2     1667.14     1794.13     65.31 o 
  -8   2   2      724.14      666.38     37.42 o 
  -7   2   2        3.47       19.49     21.24 o 
  -6   2   2     2058.18     1712.85     53.93 o 
  -5   2   2       71.62       89.51     17.18 o 
  -4   2   2     4157.34     3990.62     97.66 o 
  -3   2   2     1717.29     1595.77     44.55 o 
  -2   2   2    94660.80   104820.43   2244.12 o 
  -1   2   2     5128.41     5265.08    145.63 o 
   0   2   2     3033.96     3269.33     76.89 o 
   1   2   2     7761.80     8297.88    184.88 o 
   2   2   2     6557.50     7551.49    144.05 o 
   3   2   2     2951.67     2866.41     94.33 o 
   4   2   2      119.26       95.63     22.92 o 
   5   2   2     6670.73     6456.74    403.12 o 
   6   2   2      346.22      365.88     50.11 o 
   7   2   2     6939.25     6207.05    199.66 o 
   8   2   2      663.56      673.15     54.33 o 
   9   2   2      597.73      600.84     80.73 o 
  10   2   2     3156.66     3230.36    164.67 o 
  11   2   2      100.55       40.47     79.02 o 
 -11   3   2     1351.89     1277.98    113.28 o 
 -10   3   2       31.10      113.16     46.55 o 
  -9   3   2     2931.54     3159.16     95.93 o 
  -8   3   2     1217.35     1317.17     53.28 o 
  -7   3   2      184.77      195.06     29.53 o 
  -6   3   2     8372.48     8118.85    191.88 o 
  -5   3   2     2732.53     2387.42     81.54 o 
  -4   3   2       78.50       19.30     12.18 o 
  -3   3   2     4311.70     3862.96    116.04 o 
  -2   3   2     2929.73     3149.73    109.32 o 
  -1   3   2    42648.85    48467.55   1257.85 o 
   0   3   2    10595.26    11745.75    260.93 o 
   1   3   2      672.46      636.79     24.12 o 
   2   3   2    10106.01    10915.24    389.79 o 
   3   3   2    13270.99    14048.84    411.60 o 
   4   3   2     2109.33     2295.48     97.22 o 
   5   3   2     9023.49     8875.27    266.14 o 
   6   3   2     1451.93     1209.84     62.62 o 
   7   3   2     3013.35     2925.62    215.74 o 
   8   3   2      938.49      940.34     62.83 o 
   9   3   2       12.60       40.66     39.51 o 
  10   3   2      250.89      300.88     51.83 o 
  11   3   2      253.78      377.31    101.07 o 
 -11   4   2      263.49      332.56     81.37 o 
 -10   4   2     1052.10     1022.73     97.86 o 
  -9   4   2     1581.11     1526.55     73.91 o 
  -8   4   2     2066.79     2048.08     84.98 o 
  -7   4   2     2046.95     2128.66     84.19 o 
  -6   4   2       91.92      101.89     27.55 o 
  -5   4   2     4105.42     3735.45     97.69 o 
  -4   4   2      560.55      537.78     54.49 o 
  -3   4   2       89.46       47.07     22.17 o 
  -2   4   2     8644.62     8914.44    248.72 o 
  -1   4   2     6825.73     7042.13    164.14 o 
   0   4   2     5306.22     5202.79    124.67 o 
   1   4   2    17007.78    17392.67    384.34 o 
   2   4   2     1286.44     1333.54     66.14 o 
   3   4   2     5159.17     4854.18    181.83 o 
   4   4   2       21.51       61.30     23.23 o 
   5   4   2      538.51      541.63     42.28 o 
   6   4   2      892.28      756.20     50.42 o 
   7   4   2       37.78       51.36     36.18 o 
   8   4   2      239.16      181.62     41.05 o 
   9   4   2     3223.57     3259.42    134.91 o 
  10   4   2      241.58      234.91     91.22 o 
  11   4   2        1.11      -81.37     81.37 o 
 -11   5   2        9.46       48.18     66.17 o 
 -10   5   2     1783.44     1963.70     92.48 o 
  -9   5   2       80.88       71.75     37.92 o 
  -8   5   2     2382.68     2272.46     76.69 o 
  -7   5   2     1395.04     1299.00     57.43 o 
  -6   5   2      513.47      596.98     35.08 o 
  -5   5   2     1652.99     1705.60     56.65 o 
  -4   5   2      318.51      268.90     23.92 o 
  -3   5   2      475.15      478.32     63.49 o 
  -2   5   2        6.37        6.60     22.38 o 
  -1   5   2     5542.80     5777.33    140.75 o 
   0   5   2     5027.48     5271.86    129.71 o 
   1   5   2     1491.28     1506.17     86.98 o 
   2   5   2       72.08      104.48     17.91 o 
   3   5   2     4811.08     4796.15    120.17 o 
   4   5   2     4362.92     4548.57    126.12 o 
   5   5   2     1124.14     1213.49    148.29 o 
   6   5   2     3650.71     2886.51    363.61 o 
   7   5   2     4290.12     3974.42    222.92 o 
   8   5   2      105.97      145.87     44.98 o 
   9   5   2      373.69      410.73     58.18 o 
  10   5   2      361.28      355.68     90.15 o 
 -11   6   2       51.74       78.16     71.52 o 
 -10   6   2      137.78      161.36     45.78 o 
  -9   6   2     4438.81     4514.39    158.97 o 
  -8   6   2       89.96      125.55     36.80 o 
  -7   6   2      398.37      400.97     34.42 o 
  -6   6   2     5318.96     5183.86    135.61 o 
  -5   6   2     3606.07     3526.92     98.47 o 
  -4   6   2      172.02      232.90     28.33 o 
  -3   6   2     2636.32     2651.48     97.25 o 
  -2   6   2       24.10      -15.40     22.95 o 
  -1   6   2    24777.58    26727.95    590.33 o 
   0   6   2      779.62      757.63     35.92 o 
   1   6   2     1302.59     1236.25     59.46 o 
   2   6   2    22304.25    21956.25    488.92 o 
   3   6   2      969.24      940.32     39.14 o 
   4   6   2       36.10       41.56     20.96 o 
   5   6   2      252.61      258.68     94.65 o 
   6   6   2      691.42      599.88    126.13 o 
   7   6   2      428.57      398.61     54.97 o 
   8   6   2      641.26      582.99     68.98 o 
   9   6   2      405.69      370.40     64.56 o 
  10   6   2      307.19      271.31     93.79 o 
 -11   7   2      723.43      794.05     97.43 o 
 -10   7   2       39.06       45.27     50.64 o 
  -9   7   2       15.10       54.44     42.62 o 
  -8   7   2      544.08      608.99     55.06 o 
  -7   7   2     4388.96     4228.66    149.43 o 
  -6   7   2     1128.97     1127.56     51.05 o 
  -5   7   2       10.15        8.52     23.58 o 
  -4   7   2      316.39      361.71     39.93 o 
  -3   7   2     2598.48     2418.82    132.44 o 
  -2   7   2     1829.97     1828.16     90.58 o 
  -1   7   2      371.73      320.99     28.64 o 
   0   7   2     7801.81     7525.32    184.50 o 
   1   7   2     1584.79     1852.14     81.05 o 
   2   7   2     2382.38     2348.39     73.44 o 
   3   7   2      161.59      156.34     24.27 o 
   4   7   2     3921.65     3568.42    134.44 o 
   5   7   2       13.73       42.93     37.73 o 
   6   7   2      498.07      471.09     55.61 o 
   7   7   2      236.04      282.56     59.05 o 
   8   7   2      554.39      535.44     67.60 o 
   9   7   2      331.90      279.88     95.93 o 
 -10   8   2      554.68      649.09     64.87 o 
  -9   8   2      176.77      147.20     45.69 o 
  -8   8   2       44.92       67.31     41.79 o 
  -7   8   2      851.06      837.23     89.94 o 
  -6   8   2        4.42       24.32     62.53 o 
  -5   8   2     3373.68     3161.16     96.22 o 
  -4   8   2      548.18      540.17     48.37 o 
  -3   8   2      162.88      158.74     38.23 o 
  -2   8   2     2106.09     1887.75     83.72 o 
  -1   8   2     3385.33     3291.65     97.05 o 
   0   8   2      513.45      480.99     36.23 o 
   1   8   2      508.10      442.66     66.62 o 
   2   8   2       64.27       71.46     26.61 o 
   3   8   2      357.40      420.71     82.51 o 
   4   8   2       16.38       47.17     62.64 o 
   5   8   2     1166.92     1112.82     73.34 o 
   6   8   2       24.87       -0.56     44.86 o 
   7   8   2       35.39      -45.21     45.21 o 
   8   8   2      377.03      402.53     66.07 o 
   9   8   2      139.02       98.72     83.30 o 
 -10   9   2      340.66      286.25     62.64 o 
  -9   9   2     2431.12     2455.46    122.27 o 
  -8   9   2      234.35      191.30     47.46 o 
  -7   9   2     2109.76     2037.76    113.81 o 
  -6   9   2     1377.41     1324.24     89.19 o 
  -5   9   2       20.42       -4.21     37.51 o 
  -4   9   2      532.47      562.12     52.36 o 
  -3   9   2      701.99      614.07     62.31 o 
  -2   9   2       12.69        5.33     33.72 o 
  -1   9   2     7173.79     7106.92    505.27 o 
   0   9   2     1021.73     1025.16     50.04 o 
   1   9   2     5151.51     5109.80    139.65 o 
   2   9   2     1057.29     1123.05     62.56 o 
   3   9   2     5653.51     5892.47    203.77 o 
   4   9   2     1712.91     1883.65     95.69 o 
   5   9   2      757.07      842.10     70.41 o 
   6   9   2       85.07      150.65     94.44 o 
   7   9   2       81.71      132.85     55.54 o 
   8   9   2       72.38      149.68     86.94 o 
  -9  10   2      119.85      189.11     57.67 o 
  -8  10   2       11.77       17.52     51.99 o 
  -7  10   2       74.12      121.94     48.66 o 
  -6  10   2       19.94       45.84     43.12 o 
  -5  10   2      642.76      644.44     60.51 o 
  -4  10   2      463.94      500.17     56.24 o 
  -3  10   2       34.86       50.79     40.39 o 
  -2  10   2     1444.75     1520.65     82.07 o 
  -1  10   2     3509.00     3437.34    106.76 o 
   0  10   2        1.39      -26.02     26.02 o 
   1  10   2       72.33       82.18     29.63 o 
   2  10   2      717.07      754.53     48.05 o 
   3  10   2     1261.91     1315.27     80.55 o 
   4  10   2      119.03      193.59     59.10 o 
   5  10   2     1055.74     1098.62     82.66 o 
   6  10   2      744.27      775.60    113.71 o 
   7  10   2       59.58       53.32     80.73 o 
  -8  11   2       12.28       48.92     59.28 o 
  -7  11   2       72.87       11.48     54.18 o 
  -6  11   2      494.69      635.86     69.10 o 
  -5  11   2       44.38       50.89     43.80 o 
  -4  11   2      113.65       25.71     74.20 o 
  -3  11   2      192.98      339.21     54.08 o 
  -2  11   2     1167.25     1307.03     81.48 o 
  -1  11   2      550.30      579.11     44.77 o 
   0  11   2       81.33       63.40     34.15 o 
   1  11   2     2304.90     2265.04     84.90 o 
   2  11   2     1846.51     1684.45     92.34 o 
   3  11   2      170.08      185.74     53.86 o 
   4  11   2       96.00      152.59     51.85 o 
   5  11   2       10.11       47.93     51.54 o 
   6  11   2       51.06      -56.65     56.65 o 
  -7  12   2      194.52      212.17     63.20 o 
  -6  12   2       49.07       -6.40     49.92 o 
  -5  12   2      259.04      241.08     68.10 o 
  -4  12   2        1.40      -10.18     64.24 o 
  -3  12   2      177.85      155.88     69.60 o 
  -2  12   2      195.80      241.85    111.78 o 
  -1  12   2     1040.72      921.39     72.55 o 
   0  12   2     3126.81     3131.26    107.47 o 
   1  12   2      474.56      424.47     45.60 o 
   2  12   2      666.22      754.53     96.36 o 
   3  12   2       19.27       63.00     46.85 o 
   4  12   2      673.21      781.09    107.18 o 
   5  12   2      817.63      903.41     84.54 o 
  -6  13   2       65.06       46.27     55.90 o 
  -5  13   2      686.97      829.40    106.21 o 
  -4  13   2      119.40       61.40     80.62 o 
  -3  13   2     1046.73     1230.87     99.57 o 
  -2  13   2       94.32      133.74     61.89 o 
  -1  13   2        6.00       36.72     50.82 o 
   0  13   2      779.63      872.86     60.31 o 
   1  13   2      533.68      561.98     68.20 o 
   2  13   2       12.50       34.12     54.16 o 
   3  13   2       90.62       23.88     56.61 o 
  -3  14   2      487.59      604.79     72.53 o 
  -2  14   2      358.52      502.44    117.99 o 
  -1  14   2      204.85      197.14     58.87 o 
   0  14   2      233.23      295.94     92.94 o 
   1  14   2      120.28      239.84     92.08 o 
  -2 -14   3       52.54      163.39     87.15 o 
  -1 -14   3        2.09       13.27     55.16 o 
   0 -14   3      131.99      169.50     53.93 o 
   1 -14   3       34.70       20.34     53.75 o 
   2 -14   3       66.67       38.10     78.70 o 
   3 -14   3      637.23      635.60     71.03 o 
   4 -14   3       20.01      -19.47     76.55 o 
  -4 -13   3      211.49      342.41     97.43 o 
  -3 -13   3      529.15      563.51     73.03 o 
  -2 -13   3      706.75      745.20    103.43 o 
  -1 -13   3      456.93      559.54     64.87 o 
   0 -13   3      181.81      205.07     54.87 o 
   1 -13   3     1320.12     1454.67     90.40 o 
   2 -13   3      241.20      252.49     58.42 o 
   3 -13   3      821.45      783.35     70.98 o 
   4 -13   3        8.86      -29.98     49.05 o 
   5 -13   3       93.54      135.93     61.17 o 
   6 -13   3       75.22      117.04     64.34 o 
  -5 -12   3      891.72      869.62    120.99 o 
  -4 -12   3     1238.55     1248.00    128.70 o 
  -3 -12   3      415.26      406.13     59.12 o 
  -2 -12   3       55.20       14.52     38.01 o 
  -1 -12   3     2887.98     2991.69    102.80 o 
   0 -12   3       80.57      100.31     48.61 o 
   1 -12   3       87.76      193.23     52.99 o 
   2 -12   3     1984.68     1921.07    103.86 o 
   3 -12   3       24.16       34.25     45.89 o 
   4 -12   3       97.16       62.87     49.01 o 
   5 -12   3      258.82      327.84    108.78 o 
   6 -12   3        4.83      -23.35     49.34 o 
   7 -12   3      384.50      433.96     72.76 o 
  -6 -11   3     1236.27     1505.40    150.11 o 
  -5 -11   3     2153.22     2149.95    163.39 o 
  -4 -11   3       42.61      -18.14     46.36 o 
  -3 -11   3     1187.74     1293.35    140.37 o 
  -2 -11   3      176.33      216.13     36.73 o 
  -1 -11   3      108.81      108.18     36.48 o 
   0 -11   3       33.24       31.83     34.41 o 
   1 -11   3      207.23      207.27     47.12 o 
   2 -11   3      113.25      106.37     44.61 o 
   3 -11   3     1602.91     1633.57     91.12 o 
   4 -11   3      447.78      441.42     58.36 o 
   5 -11   3      340.30      350.66     58.30 o 
   6 -11   3      431.67      403.07     61.74 o 
   7 -11   3        8.37       -1.63     55.70 o 
   8 -11   3        5.47      -53.99     53.99 o 
  -7 -10   3       83.32       35.98     88.23 o 
  -6 -10   3       42.33       77.30     72.38 o 
  -5 -10   3     3037.72     2897.51    189.51 o 
  -4 -10   3     1114.49     1167.20     76.86 o 
  -3 -10   3       15.33       54.78     33.17 o 
  -2 -10   3       95.48      106.33     32.69 o 
  -1 -10   3      160.28      218.53     38.79 o 
   0 -10   3       28.56       57.42     50.72 o 
   1 -10   3      633.27      713.43     44.54 o 
   2 -10   3      710.58      672.31     60.39 o 
   3 -10   3      489.72      438.40     85.01 o 
   4 -10   3       63.48       54.12     40.79 o 
   5 -10   3     3711.31     3570.92    143.32 o 
   6 -10   3      837.46      746.28     66.69 o 
   7 -10   3      685.80      792.78    106.96 o 
   8 -10   3      155.27      177.90     53.59 o 
   9 -10   3      110.80      203.40     58.79 o 
  -8  -9   3     1037.88     1322.52    149.04 o 
  -7  -9   3        1.60      117.13     89.08 o 
  -6  -9   3     4918.72     5125.84    279.45 o 
  -5  -9   3      267.42      305.52     50.73 o 
  -4  -9   3     1462.12     1257.49    324.42 o 
  -3  -9   3     1854.14     1968.11     72.31 o 
  -2  -9   3     1458.71     1487.38     61.22 o 
  -1  -9   3     2493.73     2429.56    149.31 o 
   0  -9   3      382.48      370.78     35.78 o 
   1  -9   3     7924.75     7885.44    196.77 o 
   2  -9   3      877.48      817.95     57.30 o 
   3  -9   3        6.83       48.34     54.50 o 
   4  -9   3      384.42      441.75     52.85 o 
   5  -9   3     1388.52     1517.77     84.35 o 
   6  -9   3       26.43       65.16     43.92 o 
   7  -9   3        2.67        8.37     40.85 o 
   8  -9   3      366.50      340.47     53.60 o 
   9  -9   3      981.11     1051.01     81.52 o 
  -9  -8   3       54.73      171.95     91.65 o 
  -8  -8   3     6949.91     6689.27    350.55 o 
  -7  -8   3      199.99      116.06     71.31 o 
  -6  -8   3     2696.28     2663.82    116.19 o 
  -5  -8   3     6315.45     6648.73    220.76 o 
  -4  -8   3     1851.65     1982.58    146.47 o 
  -3  -8   3       29.30       29.40     27.05 o 
  -2  -8   3      839.06      751.30     41.40 o 
  -1  -8   3     9110.89     9389.44    226.33 o 
   0  -8   3     1986.50     1927.65     83.59 o 
   1  -8   3       36.18       50.47     23.76 o 
   2  -8   3      978.80     1083.29     61.91 o 
   3  -8   3    18114.98    17911.65    498.11 o 
   4  -8   3       77.55       84.17     37.35 o 
   5  -8   3      635.26      647.39     62.64 o 
   6  -8   3     8150.60     7559.19    240.58 o 
   7  -8   3      618.77      523.63     55.01 o 
   8  -8   3       55.54       60.70     41.76 o 
   9  -8   3      159.64      131.93     52.07 o 
  10  -8   3      124.68      122.83     57.82 o 
  -9  -7   3       21.08      -41.33     78.37 o 
  -8  -7   3      135.15       39.62     71.09 o 
  -7  -7   3     1920.05     1867.93    147.76 o 
  -6  -7   3     1164.39     1066.26     81.05 o 
  -5  -7   3      675.67      672.12     54.66 o 
  -4  -7   3     4295.22     3938.35    144.84 o 
  -3  -7   3    11018.22    11582.41    328.48 o 
  -2  -7   3      372.39      325.23     28.95 o 
  -1  -7   3     4152.18     4035.21    108.96 o 
   0  -7   3     2702.94     2831.22     82.71 o 
   1  -7   3     1847.47     1823.82     59.82 o 
   2  -7   3     9039.09     9021.99    264.42 o 
   3  -7   3      271.83      289.70     36.34 o 
   4  -7   3     8383.56     8600.98    206.36 o 
   5  -7   3     1805.97     1583.11     77.33 o 
   6  -7   3      904.27      910.36     62.31 o 
   7  -7   3     2911.98     2882.63    120.88 o 
   8  -7   3     1786.38     1604.98     85.79 o 
   9  -7   3        1.16      -23.87     37.34 o 
  10  -7   3     1448.98     1630.28     92.49 o 
 -10  -6   3      450.96      425.71     97.86 o 
  -9  -6   3     4143.88     4841.04    280.95 o 
  -8  -6   3       11.85      -16.27     61.89 o 
  -7  -6   3      846.59      670.80    137.16 o 
  -6  -6   3     9882.93    10111.14    371.10 o 
  -5  -6   3      270.87      321.55     29.12 o 
  -4  -6   3      966.69      933.12     40.42 o 
  -3  -6   3    13329.03    12994.43    359.93 o 
  -2  -6   3     7207.68     6401.11    155.86 o 
  -1  -6   3     5824.40     5918.79    145.75 o 
   0  -6   3     2380.51     2660.86     75.82 o 
   1  -6   3     6773.46     6731.81    161.95 o 
   2  -6   3    14422.06    14787.62    408.28 o 
   3  -6   3     2502.48     2346.66     67.91 o 
   4  -6   3     2108.11     2271.82    110.14 o 
   5  -6   3     9744.57     9611.01    227.48 o 
   6  -6   3     2291.15     2226.09    127.20 o 
   7  -6   3       37.57      -25.10     34.60 o 
   8  -6   3      842.04      879.11     61.28 o 
   9  -6   3     1218.80     1300.57    122.81 o 
  10  -6   3        2.22      -40.47     64.67 o 
  11  -6   3       21.16      -25.05     62.96 o 
 -10  -5   3       17.74       27.41     81.37 o 
  -9  -5   3      249.13      141.97     74.73 o 
  -8  -5   3     4727.82     5049.18    270.67 o 
  -7  -5   3     3220.84     2881.29    429.78 o 
  -6  -5   3       37.82       63.93     34.52 o 
  -5  -5   3    27194.26    28255.53    621.19 o 
  -4  -5   3    10436.89    10412.26    239.58 o 
  -3  -5   3     3504.47     3561.70     92.26 o 
  -2  -5   3     7784.00     8938.15    374.96 o 
  -1  -5   3     7219.61     7690.64    180.08 o 
   0  -5   3    16018.24    15970.48    356.54 o 
   1  -5   3      265.40      261.76     19.91 o 
   2  -5   3      390.76      437.01     42.83 o 
   3  -5   3    53551.95    54721.91   1182.90 o 
   4  -5   3     2793.07     2725.03     75.05 o 
   5  -5   3     5073.48     4904.10    170.17 o 
   6  -5   3    15649.63    15880.52    421.86 o 
   7  -5   3     1854.10     1940.14    135.76 o 
   8  -5   3       20.26       34.32     36.25 o 
   9  -5   3     1370.96     1310.78     73.01 o 
  10  -5   3      316.20      286.52     70.24 o 
  11  -5   3      577.75      737.28    101.72 o 
 -11  -4   3      504.60      514.36    103.64 o 
 -10  -4   3     1563.33     1731.10    150.33 o 
  -9  -4   3     1786.27     1855.73    150.75 o 
  -8  -4   3     1274.74     1337.72    115.63 o 
  -7  -4   3      576.39      547.24     46.05 o 
  -6  -4   3      792.20      846.10     36.96 o 
  -5  -4   3     1189.96     1247.11     52.60 o 
  -4  -4   3     2238.76     2046.51     58.70 o 
  -3  -4   3    10005.40    10555.68    238.25 o 
  -2  -4   3    21999.88    23368.78    644.60 o 
  -1  -4   3     4003.79     4425.17    130.52 o 
   0  -4   3     7122.03     7686.42    176.45 o 
   1  -4   3      475.17      452.02     21.26 o 
   2  -4   3    12913.47    13965.43    378.18 o 
   3  -4   3     1215.70     1220.86     38.89 o 
   4  -4   3    10677.30    10846.33    247.37 o 
   5  -4   3     3047.10     2979.56     81.79 o 
   6  -4   3      248.44      333.66     43.97 o 
   7  -4   3     1483.79     1502.21     55.46 o 
   8  -4   3     1882.79     1800.09    174.52 o 
   9  -4   3       12.94       -3.85     56.53 o 
  10  -4   3       11.21       -8.35     64.88 o 
  11  -4   3      643.67      431.49     89.30 o 
 -11  -3   3      565.93      562.11    113.49 o 
 -10  -3   3       24.53        0.64     79.66 o 
  -9  -3   3     2855.82     2901.79    182.66 o 
  -8  -3   3       18.58       27.71     33.43 o 
  -7  -3   3       90.98       79.00     32.27 o 
  -6  -3   3    23642.53    24398.04    681.45 o 
  -5  -3   3        1.47       28.45     22.48 o 
  -4  -3   3     1120.75      963.01     43.99 o 
  -3  -3   3    11005.60    11941.24    265.72 o 
  -2  -3   3      415.76      379.21     23.56 o 
  -1  -3   3     5189.00     5043.27    116.36 o 
   0  -3   3     2790.39     3164.87     76.56 o 
   1  -3   3    34434.10    39433.07    849.50 o 
   2  -3   3    34490.19    36035.75    780.08 o 
   3  -3   3     1514.20     1559.56     44.93 o 
   4  -3   3     1800.76     2164.03     60.32 o 
   5  -3   3     4259.68     3949.04    101.34 o 
   6  -3   3       53.07       61.19     25.33 o 
   7  -3   3      173.87      200.48     26.09 o 
   8  -3   3      145.10      144.61     27.94 o 
   9  -3   3      968.21      940.07     87.15 o 
  10  -3   3       65.29       58.89     55.89 o 
  11  -3   3       56.34       98.72     73.88 o 
 -11  -2   3      364.78      472.39     95.51 o 
 -10  -2   3      295.61      255.25     77.73 o 
  -9  -2   3      331.41      377.31     74.95 o 
  -8  -2   3     7791.80     7892.49    386.84 o 
  -7  -2   3     4972.04     4696.44    155.28 o 
  -6  -2   3     3411.61     3301.85    112.93 o 
  -5  -2   3     1045.94      929.75     44.90 o 
  -4  -2   3     6313.61     6179.13    182.51 o 
  -3  -2   3      411.87      392.99     32.23 o 
  -2  -2   3      443.36      561.40     29.77 o 
  -1  -2   3       13.50       20.03      9.40 o 
   0  -2   3    11118.16    11188.30    296.16 o 
   1  -2   3     2438.34     2745.60     81.12 o 
   2  -2   3   151413.91   160321.42   3430.60 o 
   3  -2   3    20872.74    21682.00    472.58 o 
   4  -2   3      318.37      325.11     20.32 o 
   5  -2   3     3400.15     3020.70     80.12 o 
   6  -2   3     4595.96     4742.74    119.60 o 
   7  -2   3     1843.79     1912.78     89.36 o 
   8  -2   3      582.16      609.80     79.34 o 
   9  -2   3       97.04      127.41     59.10 o 
  10  -2   3      374.77      494.66     82.44 o 
  11  -2   3      189.86      185.66     65.10 o 
 -11  -1   3      507.12      569.61    106.21 o 
 -10  -1   3     1025.23     1187.61    122.06 o 
  -9  -1   3      760.12      642.12     55.49 o 
  -8  -1   3      152.57      180.08     36.48 o 
  -7  -1   3      230.95      256.47     31.26 o 
  -6  -1   3      245.41      217.01     21.08 o 
  -5  -1   3     8239.27     8809.03    200.96 o 
  -4  -1   3     4225.31     4679.50    110.43 o 
  -3  -1   3       48.41       61.32     11.01 o 
  -2  -1   3    19159.80    21025.65    573.04 o 
  -1  -1   3       12.69       18.08     17.45 o 
   0  -1   3     4773.60     5057.50    137.38 o 
   1  -1   3     7425.29     7777.76    149.14 o 
   2  -1   3     7404.53     8197.48    182.85 o 
   3  -1   3     1668.55     2231.35     57.84 o 
   4  -1   3      792.36      903.79     31.23 o 
   5  -1   3     1030.80      962.18     42.45 o 
   6  -1   3      519.54      579.63     33.98 o 
   7  -1   3     1131.67     1091.97     42.72 o 
   8  -1   3       26.29       46.93     48.82 o 
   9  -1   3      168.94      211.69    147.33 o 
  10  -1   3      504.31      541.95    119.06 o 
  11  -1   3        0.76      -49.89     66.38 o 
 -12   0   3      450.64      519.93    100.43 o 
 -11   0   3      129.41      276.45     89.72 o 
 -10   0   3      597.03      677.11     97.22 o 
  -9   0   3     1860.81     1875.54     87.52 o 
  -8   0   3      161.98      147.38     25.69 o 
  -7   0   3       44.45       49.98     20.10 o 
  -6   0   3      199.71      158.36     19.98 o 
  -5   0   3      388.29      307.49     20.91 o 
  -4   0   3       47.99      122.71     30.39 o 
  -3   0   3     2322.44     2459.13     60.95 o 
  -2   0   3    10019.25    10627.66    232.87 o 
  -1   0   3     7064.70     7501.93    144.44 o 
   0   0   3        4.95        0.86      5.35 o 
   1   0   3    10280.16    11084.54    298.62 o 
   2   0   3    15414.20    16691.91    438.08 o 
   3   0   3    12336.58    13959.85    306.54 o 
   4   0   3     3243.65     3165.55     78.65 o 
   5   0   3     5984.73     6221.54    146.19 o 
   6   0   3       60.60       66.05     17.47 o 
   7   0   3     2440.83     2354.44    173.56 o 
   8   0   3       32.09       37.04     37.69 o 
   9   0   3      523.35      516.55     53.52 o 
  10   0   3      428.62      482.98     57.39 o 
  11   0   3      321.32      362.27     59.42 o 
 -12   1   3       48.12       32.33     87.37 o 
 -11   1   3      513.57      489.52     95.93 o 
 -10   1   3      227.83      244.40     46.42 o 
  -9   1   3      295.78      356.15     44.71 o 
  -8   1   3       51.73       62.75     24.13 o 
  -7   1   3     3239.98     3304.16     90.33 o 
  -6   1   3     2555.92     2705.45     74.76 o 
  -5   1   3       13.08       10.42     15.10 o 
  -4   1   3     5972.56     6447.53    149.20 o 
  -3   1   3        3.18       28.38     11.92 o 
  -2   1   3      141.17      172.02     11.88 o 
  -1   1   3     7436.48     7790.32    207.45 o 
   0   1   3    12588.92    13380.38    367.78 o 
   1   1   3     1934.61     1947.76     47.03 o 
   2   1   3     9955.87    10086.40    284.24 o 
   3   1   3     4243.68     4109.44    126.92 o 
   4   1   3    30057.61    34310.34    742.56 o 
   5   1   3     3761.92     3446.18     86.19 o 
   6   1   3      573.27      620.94     28.00 o 
   7   1   3      808.70      716.11     51.50 o 
   8   1   3       32.77        4.26     34.73 o 
   9   1   3       91.55       96.68     39.78 o 
  10   1   3       34.28      112.03     46.35 o 
  11   1   3      800.85      810.54     72.08 o 
 -11   2   3      656.09      686.10    101.50 o 
 -10   2   3      306.04      405.68     52.81 o 
  -9   2   3        8.59       19.98     27.92 o 
  -8   2   3      427.74      469.20     41.23 o 
  -7   2   3       19.52       54.69     23.84 o 
  -6   2   3     1901.28     2013.78     61.37 o 
  -5   2   3     4141.51     3864.58     97.52 o 
  -4   2   3     9759.50    10297.36    232.39 o 
  -3   2   3    12150.49    11759.72    261.43 o 
  -2   2   3   195789.17   202762.55   4336.55 o 
  -1   2   3     6030.20     6468.96    176.61 o 
   0   2   3    13583.75    12716.78    678.42 o 
   1   2   3     3113.25     2847.30     81.54 o 
   2   2   3     7964.12     8554.34    245.87 o 
   3   2   3     3585.92     3444.83    111.35 o 
   4   2   3     1671.10     1897.77     90.90 o 
   5   2   3     2936.55     2756.88     99.82 o 
   6   2   3     7534.08     7134.26    221.99 o 
   7   2   3     1529.35     1454.63     72.01 o 
   8   2   3       16.16       42.96     36.94 o 
   9   2   3     2031.83     2116.12    171.10 o 
  10   2   3      470.80      442.57     57.35 o 
  11   2   3      165.45      249.31     54.96 o 
 -10   3   3      282.59      364.93     52.76 o 
  -9   3   3      477.95      505.00     38.75 o 
  -8   3   3        2.96       49.41     42.03 o 
  -7   3   3       62.00       55.65     21.94 o 
  -6   3   3     4752.80     4900.38    124.00 o 
  -5   3   3     1954.42     1879.45     56.79 o 
  -4   3   3     4042.93     3772.97     95.04 o 
  -3   3   3     6031.15     6439.13    149.38 o 
  -2   3   3     5321.21     5008.03    144.31 o 
  -1   3   3      288.02      417.96     24.50 o 
   0   3   3     4735.49     4622.08    109.34 o 
   1   3   3     5450.16     5408.59    126.37 o 
   2   3   3    23901.51    26813.62   1294.94 o 
   3   3   3      439.90      429.01     32.29 o 
   4   3   3       20.98       32.31     29.55 o 
   5   3   3     8074.48     8420.25    293.91 o 
   6   3   3       23.74       52.99     32.10 o 
   7   3   3     2534.63     2488.76    110.71 o 
   8   3   3      571.69      433.91     48.55 o 
   9   3   3      148.46       93.75     43.51 o 
  10   3   3     4437.84     4572.06    381.81 o 
  11   3   3      376.04      292.51     97.86 o 
 -11   4   3      895.88     1009.45    105.36 o 
 -10   4   3       74.95      108.36     33.70 o 
  -9   4   3      125.68      156.51     30.81 o 
  -8   4   3      562.07      571.29     66.97 o 
  -7   4   3       56.22       55.36     23.73 o 
  -6   4   3      698.62      668.39     41.98 o 
  -5   4   3     1298.41     1231.67     54.64 o 
  -4   4   3     6181.62     5981.98    176.11 o 
  -3   4   3      557.07      482.49     27.15 o 
  -2   4   3       83.68      105.86     33.62 o 
  -1   4   3     4423.02     5043.63    121.90 o 
   0   4   3    19344.67    19627.67    431.65 o 
   1   4   3     5871.13     5615.35    133.54 o 
   2   4   3     1826.74     1705.34     50.40 o 
   3   4   3     4843.50     5155.41    251.86 o 
   4   4   3    13296.44    13171.17    382.33 o 
   5   4   3      738.17      726.67     50.10 o 
   6   4   3      335.10      317.52     40.15 o 
   7   4   3     7906.71     7666.02    246.41 o 
   8   4   3     2510.53     2599.12    113.43 o 
   9   4   3      265.02      312.01     51.61 o 
  10   4   3      360.42      397.62     57.68 o 
 -11   5   3       16.57       49.04     66.38 o 
 -10   5   3     1233.08     1339.58     75.99 o 
  -9   5   3       43.94       49.63     30.39 o 
  -8   5   3      972.20      943.28     82.98 o 
  -7   5   3      817.99      783.33     40.36 o 
  -6   5   3        1.40      -21.29     21.29 o 
  -5   5   3    10942.18     9823.63    719.61 o 
  -4   5   3     2249.38     2123.88     80.20 o 
  -3   5   3     2619.18     3190.79    140.15 o 
  -2   5   3    23998.32    22688.38    607.14 o 
  -1   5   3     2509.42     2540.98     71.79 o 
   0   5   3     9847.63     9110.77    211.79 o 
   1   5   3     9834.69     9292.69    215.71 o 
   2   5   3     5539.65     5623.97    137.44 o 
   3   5   3     5495.72     5548.55    151.72 o 
   4   5   3     1806.69     1816.67     76.09 o 
   5   5   3     4802.82     4424.09    169.38 o 
   6   5   3     6535.78     3767.13    207.71 o 
   7   5   3        7.86       22.17     52.04 o 
   8   5   3      120.63       69.89     41.52 o 
   9   5   3     6660.47     6589.86    475.60 o 
  10   5   3     1013.61     1129.58    131.05 o 
 -11   6   3       40.95       41.11     71.09 o 
 -10   6   3     1265.92     1214.80     75.63 o 
  -9   6   3     1269.10     1093.49     75.81 o 
  -8   6   3        5.64       33.84     29.23 o 
  -7   6   3     1090.92     1153.93     56.44 o 
  -6   6   3     4155.21     4011.42    146.08 o 
  -5   6   3       96.29       51.75     21.99 o 
  -4   6   3       15.40       43.27     20.88 o 
  -3   6   3     8109.49     7509.79    222.69 o 
  -2   6   3      674.44      745.66     85.98 o 
  -1   6   3    20133.97    20660.63    461.30 o 
   0   6   3     3730.51     3405.90     92.91 o 
   1   6   3     4582.54     4892.13    125.09 o 
   2   6   3     8816.65     8841.25    209.29 o 
   3   6   3     2890.05     2896.91     82.52 o 
   4   6   3     1080.51     1158.28     65.14 o 
   5   6   3     6582.13     5932.26    362.97 o 
   6   6   3      514.23      497.13     62.74 o 
   7   6   3     2204.54     2174.98    107.94 o 
   8   6   3     2802.40     2076.84    547.66 o 
   9   6   3       28.36      -45.52     53.10 o 
  10   6   3     1701.13     1799.62    169.38 o 
 -11   7   3      191.04      304.37    106.75 o 
 -10   7   3        5.54      -11.44     41.76 o 
  -9   7   3      305.01      314.65     46.30 o 
  -8   7   3      402.72      375.45     49.74 o 
  -7   7   3      138.56      129.85     32.41 o 
  -6   7   3     1109.79      933.93     46.13 o 
  -5   7   3     2242.25     2181.86     89.84 o 
  -4   7   3     5255.49     5288.57    138.55 o 
  -3   7   3    10306.51    10027.66    292.61 o 
  -2   7   3      878.93      917.23     54.59 o 
  -1   7   3     5134.49     4835.06    154.65 o 
   0   7   3     6355.47     5989.68    152.07 o 
   1   7   3     2081.96     2091.29     93.26 o 
   2   7   3     4025.52     4081.07    110.71 o 
   3   7   3     6458.77     6409.64    160.64 o 
   4   7   3     8178.59     7853.52    251.67 o 
   5   7   3     3167.69     2912.31    121.84 o 
   6   7   3      363.38      304.74     50.00 o 
   7   7   3      640.20      602.90    105.36 o 
   8   7   3     2536.14     2408.10    122.15 o 
   9   7   3      194.46      156.11     80.30 o 
 -10   8   3      428.29      432.59     59.12 o 
  -9   8   3       13.13       52.34     40.80 o 
  -8   8   3     1667.30     1653.48     87.22 o 
  -7   8   3     1280.59     1300.79     95.40 o 
  -6   8   3      136.81      154.08     30.85 o 
  -5   8   3     7674.43     7191.85    183.43 o 
  -4   8   3     2644.10     2639.76    107.45 o 
  -3   8   3     1280.06     1196.54     65.97 o 
  -2   8   3     9609.77     9353.70    380.42 o 
  -1   8   3     1997.47     1869.41     66.52 o 
   0   8   3      250.73      269.02     29.86 o 
   1   8   3     4638.58     4524.42    179.02 o 
   2   8   3      885.76      890.02     44.89 o 
   3   8   3      555.61      550.73     39.28 o 
   4   8   3     1254.28     1352.24     76.25 o 
   5   8   3     1048.80      833.29     65.24 o 
   6   8   3     5827.04     5963.81    258.14 o 
   7   8   3      197.14      167.10     56.13 o 
   8   8   3       24.93       68.38     58.29 o 
   9   8   3     2288.65     2383.15    191.44 o 
 -10   9   3      730.04      721.96     79.55 o 
  -9   9   3       30.38        2.15     50.57 o 
  -8   9   3      189.05      186.12     49.73 o 
  -7   9   3     1082.93     1247.42     82.10 o 
  -6   9   3      784.45      708.59     62.32 o 
  -5   9   3      157.94      158.16     32.38 o 
  -4   9   3      201.95      172.19     43.64 o 
  -3   9   3     5393.01     4938.37    169.63 o 
  -2   9   3     1138.46     1079.32     97.86 o 
  -1   9   3      654.55      703.66     50.42 o 
   0   9   3     4080.38     4106.47    118.25 o 
   1   9   3      260.29      261.29     44.89 o 
   2   9   3      820.19      861.01     46.52 o 
   3   9   3       56.58      126.61     44.20 o 
   4   9   3     2202.48     2164.98    105.60 o 
   5   9   3     1150.53     1196.34    203.32 o 
   6   9   3      652.41      817.42     94.01 o 
   7   9   3        3.57      -27.00     68.95 o 
   8   9   3      577.56      446.69    101.93 o 
  -9  10   3      532.79      552.76     71.72 o 
  -8  10   3      528.12      584.08     67.32 o 
  -7  10   3      123.45      166.52     55.40 o 
  -6  10   3     1386.39     1338.17     83.35 o 
  -5  10   3        2.47      -18.57     44.05 o 
  -4  10   3       48.27       31.69     42.35 o 
  -3  10   3      203.44      176.16     42.99 o 
  -2  10   3      334.54      279.96     47.22 o 
  -1  10   3      127.30      105.46     30.40 o 
   0  10   3      598.01      653.64     45.26 o 
   1  10   3      383.82      347.97     80.66 o 
   2  10   3      659.25      679.70     45.12 o 
   3  10   3      443.64      409.17     55.57 o 
   4  10   3      251.05      264.98     57.50 o 
   5  10   3      743.45      743.46     86.51 o 
   6  10   3       54.28      104.32     54.21 o 
   7  10   3       47.19       31.84     57.62 o 
  -8  11   3      210.79      244.34     65.54 o 
  -7  11   3        2.99       -9.35     50.42 o 
  -6  11   3      492.71      449.08     59.87 o 
  -5  11   3      188.92      238.04     75.38 o 
  -4  11   3      974.00     1051.21     76.19 o 
  -3  11   3     1796.68     1693.91    103.64 o 
  -2  11   3      884.53      805.20    106.96 o 
  -1  11   3      444.71      331.51     53.02 o 
   0  11   3      311.87      372.60     61.88 o 
   1  11   3        6.41       13.21     32.01 o 
   2  11   3     1168.43     1217.85    169.92 o 
   3  11   3     1453.03     1590.05     95.13 o 
   4  11   3        0.30       47.16     53.00 o 
   5  11   3     1070.89      983.10     84.81 o 
   6  11   3      641.87      786.12    108.14 o 
  -7  12   3       73.11       97.94     58.52 o 
  -6  12   3       12.27      -49.27     49.27 o 
  -5  12   3      366.18      383.63     61.52 o 
  -4  12   3      503.42      395.23     60.17 o 
  -3  12   3       34.52       91.72     47.15 o 
  -2  12   3      312.19      295.88     57.45 o 
  -1  12   3      368.26      352.08     57.47 o 
   0  12   3       33.83       29.00     43.44 o 
   1  12   3     1341.85     1395.56    110.92 o 
   2  12   3      101.60       45.87     51.08 o 
   3  12   3      719.58      739.96     72.37 o 
   4  12   3        1.32       69.84     57.35 o 
   5  12   3       48.24       95.21     59.08 o 
  -6  13   3       33.15       52.06     59.19 o 
  -5  13   3       48.97      125.13     55.58 o 
  -4  13   3        3.21      -47.79     47.79 o 
  -3  13   3      216.97      148.46     58.67 o 
  -2  13   3     1037.22     1045.18     81.63 o 
  -1  13   3        1.72       29.19     50.86 o 
   0  13   3      179.25      165.86     41.90 o 
   1  13   3     1875.33     1792.36    103.99 o 
   2  13   3       36.03       52.89     51.33 o 
   3  13   3      165.09      167.41     62.33 o 
  -3  14   3     1062.89     1069.10     88.99 o 
  -2  14   3       25.78      -17.33     55.62 o 
  -1  14   3       66.60      121.79     67.99 o 
   0  14   3      374.16      570.04     99.36 o 
  -1 -14   4        1.94      -26.85     51.18 o 
   0 -14   4       14.79       22.14     51.28 o 
   1 -14   4     1335.27     1302.16    122.17 o 
   2 -14   4       17.68       19.85     63.81 o 
   3 -14   4     2078.15     2065.68    115.31 o 
  -4 -13   4       10.34      -17.13     81.16 o 
  -3 -13   4      397.76      316.28     91.44 o 
  -2 -13   4      325.08      238.12     83.09 o 
  -1 -13   4      386.94      349.81     59.77 o 
   0 -13   4        8.77       28.46     57.07 o 
   1 -13   4       41.45       41.71     50.31 o 
   2 -13   4       36.46       83.33     50.56 o 
   3 -13   4      796.82      895.48     77.22 o 
   4 -13   4       95.61       86.68     55.82 o 
   5 -13   4      757.55      920.95     80.83 o 
   6 -13   4      310.64      376.88     69.57 o 
  -5 -12   4        6.29      -25.48     80.94 o 
  -4 -12   4       63.81       47.32     75.59 o 
  -3 -12   4      495.59      552.48     90.58 o 
  -2 -12   4     1561.24     1628.96     74.43 o 
  -1 -12   4      306.41      352.30     56.17 o 
   0 -12   4      190.49      156.77     50.41 o 
   1 -12   4      642.15      742.87     97.86 o 
   2 -12   4      990.49     1013.60     77.81 o 
   3 -12   4       50.52       60.16     47.90 o 
   4 -12   4       43.63       38.36     48.20 o 
   5 -12   4       68.66       55.53     50.98 o 
   6 -12   4       17.35       49.90     57.61 o 
   7 -12   4      139.50      132.82     58.74 o 
  -7 -11   4      233.91      283.52    103.64 o 
  -6 -11   4       13.56       22.27     84.16 o 
  -5 -11   4      190.62      157.39     82.44 o 
  -4 -11   4      431.76      491.88     91.44 o 
  -3 -11   4     1691.20     1755.86    141.44 o 
  -2 -11   4     2236.25     2182.94     81.75 o 
  -1 -11   4      802.09      815.33     52.87 o 
   0 -11   4       20.18       75.40     43.91 o 
   1 -11   4       56.25       93.31     41.05 o 
   2 -11   4      604.86      663.28     75.06 o 
   3 -11   4        0.98        1.18     45.45 o 
   4 -11   4       83.57       82.79     45.83 o 
   5 -11   4     1454.01     1442.45    142.94 o 
   6 -11   4     1016.22      997.49    137.80 o 
   7 -11   4        1.82      -39.59     50.43 o 
   8 -11   4      404.54      338.77     67.68 o 
  -7 -10   4      183.46      124.41     94.65 o 
  -6 -10   4      155.65      314.36     93.79 o 
  -5 -10   4        5.09       33.62     71.95 o 
  -4 -10   4       13.23      -24.93     24.93 o 
  -3 -10   4     1307.36     1230.98     89.83 o 
  -2 -10   4      402.59      319.78     38.03 o 
  -1 -10   4     5851.42     5964.14    160.32 o 
   0 -10   4       10.67      -24.65     29.39 o 
   1 -10   4       31.26      -37.86     37.86 o 
   2 -10   4      445.88      440.57     54.13 o 
   3 -10   4      669.86      695.92     61.92 o 
   4 -10   4       17.55      -20.39     36.19 o 
   5 -10   4      349.51      371.16     55.75 o 
   6 -10   4      718.80      726.25     67.79 o 
   7 -10   4       15.98       21.99     49.73 o 
   8 -10   4      219.74      130.64     51.32 o 
   9 -10   4        0.22      -41.66     56.21 o 
  -8  -9   4        5.12      -36.62     78.80 o 
  -7  -9   4       21.78      -69.81     69.81 o 
  -6  -9   4        3.56      111.35     69.81 o 
  -5  -9   4     3567.46     3846.63    148.68 o 
  -4  -9   4      174.12      207.57     34.78 o 
  -3  -9   4     1092.47     1016.82     64.24 o 
  -2  -9   4     7273.89     7339.48    186.59 o 
  -1  -9   4       42.42       53.57     27.97 o 
   0  -9   4     4772.27     4787.00    130.65 o 
   1  -9   4     3613.96     3803.88    108.97 o 
   2  -9   4      341.18      441.85     72.70 o 
   3  -9   4        4.01       33.92     37.13 o 
   4  -9   4      267.00      284.42     44.88 o 
   5  -9   4      196.27      273.85     51.07 o 
   6  -9   4      498.11      551.10     57.18 o 
   7  -9   4      895.36      823.51     97.22 o 
   8  -9   4        0.30       50.63     49.27 o 
   9  -9   4       96.34       67.34     53.67 o 
  -9  -8   4      114.84       78.80     99.57 o 
  -8  -8   4      691.85      622.07    103.86 o 
  -7  -8   4     1267.48     1058.06    114.56 o 
  -6  -8   4       66.78       34.90     71.74 o 
  -5  -8   4      496.61      510.62     50.92 o 
  -4  -8   4     6872.15     6586.54    168.55 o 
  -3  -8   4      687.75      200.65     39.83 o 
  -2  -8   4     5215.49     5156.55    136.60 o 
  -1  -8   4     3235.17     3244.50     95.31 o 
   0  -8   4     4330.92     4118.90    113.24 o 
   1  -8   4     2799.01     2596.81     79.49 o 
   2  -8   4      574.40      621.19     49.66 o 
   3  -8   4     1634.66     1755.49    114.35 o 
   4  -8   4       27.87       37.82     36.12 o 
   5  -8   4      289.37      337.23     46.01 o 
   6  -8   4      768.98      699.72     58.87 o 
   7  -8   4      121.54      161.26     47.20 o 
   8  -8   4      632.59      669.53     77.41 o 
   9  -8   4     1289.24     1242.67     81.50 o 
  10  -8   4       23.68       87.86     51.52 o 
 -10  -7   4      268.66      133.19     87.37 o 
  -9  -7   4       23.20        1.07     77.73 o 
  -8  -7   4      205.57      144.12     77.52 o 
  -7  -7   4      318.87      401.51     82.02 o 
  -6  -7   4     1225.86     1174.90     87.69 o 
  -5  -7   4     1302.37     1278.75     53.05 o 
  -4  -7   4      183.99      159.19     27.67 o 
  -3  -7   4     4362.62     3957.54    136.67 o 
  -2  -7   4     3338.42     3386.50    121.63 o 
  -1  -7   4     3981.40     3792.57    125.74 o 
   0  -7   4        0.73        7.50     19.74 o 
   1  -7   4      544.92      508.48     42.58 o 
   2  -7   4      115.15       68.40     30.75 o 
   3  -7   4      365.60      342.32     39.92 o 
   4  -7   4     2379.81     2470.64     98.85 o 
   5  -7   4      414.84      420.23     45.58 o 
   6  -7   4     1700.79     1662.22     82.97 o 
   7  -7   4      350.65      311.31     46.90 o 
   8  -7   4      218.07      147.87     43.95 o 
   9  -7   4       48.95      137.07     45.42 o 
  10  -7   4      183.78      233.20     80.30 o 
 -10  -6   4      105.74       22.70     89.51 o 
  -9  -6   4      647.12      630.85    107.71 o 
  -8  -6   4        3.43      -57.39     57.39 o 
  -7  -6   4      429.87      446.91     84.37 o 
  -6  -6   4     1281.65     1178.50     66.36 o 
  -5  -6   4     2414.54     2419.04     73.78 o 
  -4  -6   4     2616.34     2652.82     77.21 o 
  -3  -6   4    15244.62    15084.22    546.00 o 
  -2  -6   4    22012.52    21935.72    589.40 o 
  -1  -6   4     1347.71     1782.14     57.20 o 
   0  -6   4     2365.61     2030.70     61.65 o 
   1  -6   4     1068.23      886.52     37.75 o 
   2  -6   4       42.62       70.68     27.03 o 
   3  -6   4     1028.45     1009.35     36.97 o 
   4  -6   4     3521.69     3283.61    234.90 o 
   5  -6   4      988.95     1018.74     58.65 o 
   6  -6   4     3226.67     3289.39    121.65 o 
   7  -6   4     2137.71     1953.49     87.82 o 
   8  -6   4     1663.04     1692.40     84.73 o 
   9  -6   4     1257.39     1181.67     74.10 o 
  10  -6   4      806.62      906.66    106.00 o 
  11  -6   4      381.99      506.01     97.65 o 
 -10  -5   4       84.43       18.42     80.94 o 
  -9  -5   4     1127.30     1175.19    128.27 o 
  -8  -5   4      117.23      105.36     73.88 o 
  -7  -5   4     1964.48     1794.09    101.93 o 
  -6  -5   4      616.44      581.96     35.33 o 
  -5  -5   4     4372.40     4515.32    115.58 o 
  -4  -5   4     4378.29     4115.35    104.98 o 
  -3  -5   4      754.35      828.21     34.21 o 
  -2  -5   4    15851.88    16019.28    357.59 o 
  -1  -5   4     9473.78    10962.68    302.50 o 
   0  -5   4      575.79      540.38     26.87 o 
   1  -5   4    12336.00    13131.02    294.83 o 
   2  -5   4     5490.56     5849.46    174.60 o 
   3  -5   4      923.69     1141.30     37.91 o 
   4  -5   4      207.87      234.96     19.93 o 
   5  -5   4      369.87      365.87     42.48 o 
   6  -5   4     6283.98     6223.53    193.56 o 
   7  -5   4       77.72       43.88     32.76 o 
   8  -5   4       43.35       57.65     35.19 o 
   9  -5   4     4055.48     4187.51    244.76 o 
  10  -5   4        5.65       69.17     69.17 o 
  11  -5   4        9.31      -35.98     62.10 o 
 -11  -4   4       88.28      107.93     83.94 o 
 -10  -4   4      185.07      132.77     88.87 o 
  -9  -4   4      619.94      606.87     90.79 o 
  -8  -4   4       66.68       56.32     70.88 o 
  -7  -4   4     4935.38     5440.40    211.89 o 
  -6  -4   4     2206.73     2202.19     88.89 o 
  -5  -4   4     1886.84     1745.14    184.35 o 
  -4  -4   4     2613.84     2388.12     66.01 o 
  -3  -4   4      186.79      134.94     17.41 o 
  -2  -4   4    18950.08    20356.03    446.38 o 
  -1  -4   4     1093.03     1326.68     92.29 o 
   0  -4   4      104.52      128.64     14.79 o 
   1  -4   4     4571.59     4613.22    110.06 o 
   2  -4   4      569.53      543.69     21.86 o 
   3  -4   4      702.09      735.31     27.40 o 
   4  -4   4    24185.70    26417.82    578.88 o 
   5  -4   4      272.28      341.63     25.15 o 
   6  -4   4     1385.05     1479.52     63.74 o 
   7  -4   4       48.70       22.73     24.64 o 
   8  -4   4       13.95       51.67     45.29 o 
   9  -4   4     1555.57     1583.98    117.13 o 
  10  -4   4       20.54      -48.61     62.96 o 
  11  -4   4        5.03       47.97     76.45 o 
 -11  -3   4      270.57      384.59    106.00 o 
 -10  -3   4       96.32      149.47     73.24 o 
  -9  -3   4      899.67     1105.38    110.92 o 
  -8  -3   4     1658.60     1600.04    123.13 o 
  -7  -3   4      256.13      265.67     35.12 o 
  -6  -3   4     5273.72     5263.62    167.76 o 
  -5  -3   4     3918.44     3687.95    120.55 o 
  -4  -3   4     7825.67     9022.52    380.31 o 
  -3  -3   4     7577.76     6880.87    199.52 o 
  -2  -3   4     8495.42     8501.83    190.96 o 
  -1  -3   4      181.42      215.91     14.13 o 
   0  -3   4    30632.78    32342.15    846.14 o 
   1  -3   4     5818.73     6472.67    126.68 o 
   2  -3   4     1094.32     1130.85     45.95 o 
   3  -3   4      624.15      681.40     35.89 o 
   4  -3   4       39.04       16.47     15.16 o 
   5  -3   4     1703.32     1523.98     49.78 o 
   6  -3   4     4413.23     4212.68    109.57 o 
   7  -3   4     3287.54     3317.96     93.53 o 
   8  -3   4     3959.31     4112.18    113.18 o 
   9  -3   4     2547.68     2602.64    158.46 o 
  10  -3   4       81.02      198.93     69.38 o 
  11  -3   4      580.39      515.65     86.08 o 
 -11  -2   4        0.02       51.39     86.51 o 
 -10  -2   4      222.57      242.62     79.23 o 
  -9  -2   4      180.94      196.79     73.66 o 
  -8  -2   4       50.01       38.83     31.19 o 
  -7  -2   4    11888.99    11790.90    469.07 o 
  -6  -2   4     1025.35     1039.08    113.28 o 
  -5  -2   4      665.23      457.72     54.50 o 
  -4  -2   4    13928.50    16258.60    452.52 o 
  -3  -2   4    12192.03    13651.86    378.78 o 
  -2  -2   4     1433.95     1337.07     53.75 o 
  -1  -2   4    16078.26    17982.65    390.02 o 
   0  -2   4     6445.35     6943.27    249.58 o 
   1  -2   4      986.91     1031.10     39.14 o 
   2  -2   4     4204.81     4805.69    111.54 o 
   3  -2   4     6689.81     7061.63    162.16 o 
   4  -2   4      729.77      740.69     29.87 o 
   5  -2   4      105.95      133.90     19.52 o 
   6  -2   4      809.86      769.89     35.01 o 
   7  -2   4      106.82      102.11     25.73 o 
   8  -2   4     1732.06     1696.45     80.02 o 
   9  -2   4      330.47      363.95     50.25 o 
  10  -2   4       48.25       13.92     62.31 o 
  11  -2   4        5.11      -16.06     66.60 o 
 -11  -1   4      131.26      104.93     77.09 o 
 -10  -1   4     3220.09     3165.19    198.08 o 
  -9  -1   4     3995.06     4304.40    234.05 o 
  -8  -1   4      924.86      886.16     54.97 o 
  -7  -1   4    13091.01    13342.98    303.65 o 
  -6  -1   4     3503.92     3427.55     89.69 o 
  -5  -1   4      518.65      494.78     41.51 o 
  -4  -1   4      333.67      251.48     17.05 o 
  -3  -1   4     8360.44     8943.61    251.15 o 
  -2  -1   4     3250.89     3368.44     78.43 o 
  -1  -1   4    10603.15    12418.55    487.59 o 
   0  -1   4    11062.58    12544.25    486.74 o 
   1  -1   4    23325.55    25778.92    555.42 o 
   2  -1   4     7399.97     7816.34    175.11 o 
   3  -1   4     4356.44     5042.30    118.39 o 
   4  -1   4      256.14      254.35     19.57 o 
   5  -1   4     7103.06     7255.26    169.55 o 
   6  -1   4       61.65       28.31     31.23 o 
   7  -1   4     1552.55     1590.34     62.98 o 
   8  -1   4      146.21      121.86     52.36 o 
   9  -1   4      325.71      288.26     44.58 o 
  10  -1   4      924.00      820.00     68.56 o 
  11  -1   4      903.26      987.18    105.57 o 
 -12   0   4      178.78       64.03     91.44 o 
 -11   0   4        6.07      -12.21     77.52 o 
 -10   0   4        2.59      -16.70     68.52 o 
  -9   0   4       86.00       35.88     38.95 o 
  -8   0   4     2072.77     2096.12     66.94 o 
  -7   0   4     1303.88     1266.69     51.42 o 
  -6   0   4       75.77       51.39     18.94 o 
  -5   0   4     1621.14     1412.06     43.85 o 
  -4   0   4     2122.71     2123.69     56.38 o 
  -3   0   4    12098.01    13556.45    296.97 o 
  -2   0   4     9404.07    10489.93    229.99 o 
  -1   0   4    19420.17    21909.26    473.07 o 
   2   0   4     2101.73     2419.39     71.13 o 
   3   0   4      140.27       86.00     19.06 o 
   4   0   4     1228.98     1341.02     40.29 o 
   5   0   4     1650.77     1512.21     45.82 o 
   6   0   4     4948.97     4612.22    114.54 o 
   7   0   4     1991.50     1821.60     86.19 o 
   8   0   4      518.91      528.71     91.01 o 
   9   0   4     3415.77     3647.38    174.95 o 
  10   0   4      250.90      249.89     51.20 o 
  11   0   4        1.26       40.04     65.53 o 
 -12   1   4       93.49      108.57     91.01 o 
 -11   1   4       57.73       96.58     80.09 o 
 -10   1   4     3932.87     4530.32    244.12 o 
  -9   1   4     1163.20     1241.00     71.79 o 
  -8   1   4      702.99      705.91     37.42 o 
  -7   1   4    10889.19    11028.82    255.24 o 
  -6   1   4      937.35     1013.35     38.55 o 
  -5   1   4     2185.23     2199.37     61.65 o 
  -4   1   4     9967.66    10465.77    234.77 o 
  -3   1   4     6859.53     7030.41    159.52 o 
  -2   1   4    18386.80    20825.21    451.91 o 
  -1   1   4     8604.01     9817.40    260.41 o 
   0   1   4     2516.63     2689.92     70.03 o 
   1   1   4    24576.68    25848.20    705.19 o 
   2   1   4     1731.36     1801.41     38.06 o 
   3   1   4      111.40      196.93     52.25 o 
   4   1   4    46059.46    49863.75   1360.49 o 
   5   1   4     6985.14     7012.61    163.00 o 
   6   1   4       32.49       10.05     25.23 o 
   7   1   4     2027.54     2020.63     87.49 o 
   8   1   4     1868.86     1767.60     85.56 o 
   9   1   4      896.70      918.45    121.20 o 
  10   1   4      188.19      200.71     51.93 o 
  11   1   4      866.29      904.81     76.00 o 
 -12   2   4       79.21      124.20     91.65 o 
 -11   2   4       17.31       22.48     77.09 o 
 -10   2   4       31.06       31.21     42.28 o 
  -9   2   4     7534.34     7824.65    194.73 o 
  -8   2   4     6087.23     6314.36    158.90 o 
  -7   2   4     3175.03     3124.73     87.62 o 
  -6   2   4     9118.22     9794.69    227.31 o 
  -5   2   4     7136.34     7071.80    166.27 o 
  -4   2   4     1147.73     1212.45     39.22 o 
  -3   2   4     2033.98     2035.54     54.80 o 
  -2   2   4    43058.57    48594.05   1045.48 o 
  -1   2   4    28763.97    30048.22    783.08 o 
   0   2   4    12698.65    13087.40    946.85 o 
   1   2   4     5813.07     5897.84    264.68 o 
   2   2   4    42154.37    44115.91    951.42 o 
   3   2   4    17218.75    19034.07    532.05 o 
   4   2   4    10246.91    10859.72    315.58 o 
   5   2   4    10628.17    10217.35    301.87 o 
   6   2   4     5096.61     4763.98    158.77 o 
   7   2   4     1113.81     1084.03     61.79 o 
   8   2   4     1125.24     1017.03     63.99 o 
   9   2   4     1121.71      993.76     72.38 o 
  10   2   4     1587.41     1508.43    128.91 o 
  11   2   4       68.91       93.12     50.22 o 
 -11   3   4     2048.87     2245.67    162.53 o 
 -10   3   4      437.52      569.01     57.88 o 
  -9   3   4      527.08      512.52     47.01 o 
  -8   3   4     3682.73     3701.00    104.40 o 
  -7   3   4      779.11      717.04     71.09 o 
  -6   3   4     2765.99     3007.30     83.58 o 
  -5   3   4     4826.43     5020.65    124.28 o 
  -4   3   4    19083.24    20447.99    450.80 o 
  -3   3   4     3663.14     3752.49     93.62 o 
  -2   3   4      147.36      186.13     40.69 o 
  -1   3   4    34868.58    38753.21   1009.51 o 
   0   3   4     2495.63     2238.97     59.20 o 
   1   3   4     6869.40     7012.43    160.99 o 
   2   3   4      121.88      156.38     19.12 o 
   3   3   4    18349.10    19261.06    541.27 o 
   4   3   4    10266.16    11136.65    326.34 o 
   5   3   4       16.50        2.85     28.29 o 
   6   3   4    15940.18    15138.41    440.61 o 
   7   3   4      584.07      551.39     51.18 o 
   8   3   4       65.35       44.11     37.47 o 
   9   3   4      112.02      175.96     47.39 o 
  10   3   4      343.71      373.15     72.27 o 
  11   3   4      679.84      611.79    113.49 o 
 -10   4   4     4030.30     4520.71    130.93 o 
  -9   4   4       20.94       17.13     29.04 o 
  -8   4   4        1.91       21.40     24.59 o 
  -7   4   4    22895.38    22850.90    667.07 o 
  -6   4   4     1233.18     1192.49     69.11 o 
  -5   4   4      123.58       97.95     20.17 o 
  -4   4   4      275.26      403.90     25.87 o 
  -3   4   4    16746.56    17858.36    397.12 o 
  -2   4   4    14281.83    14299.04    386.38 o 
  -1   4   4       92.34       97.77     20.33 o 
   0   4   4       80.01       87.89     15.59 o 
   1   4   4   112464.02   118072.44   2529.31 o 
   2   4   4      235.14      288.32     42.32 o 
   3   4   4     2185.77     1990.18    211.63 o 
   4   4   4    22028.52    22641.41    638.82 o 
   5   4   4     4198.78     3889.25    250.33 o 
   6   4   4      447.14      436.82     44.58 o 
   7   4   4      430.95      500.47     85.76 o 
   8   4   4     8777.28     8136.92    264.74 o 
   9   4   4      943.07      929.03     70.73 o 
  10   4   4      195.27      238.98     54.44 o 
 -11   5   4      718.60      726.14     95.29 o 
 -10   5   4       29.10       33.74     39.37 o 
  -9   5   4     2020.99     2141.66     94.11 o 
  -8   5   4     2745.96     2603.13    101.59 o 
  -7   5   4      558.62      570.04     45.14 o 
  -6   5   4       33.73       63.73     24.05 o 
  -5   5   4    10903.68    10849.22    307.32 o 
  -4   5   4     2053.95     1909.50     59.79 o 
  -3   5   4    26053.42    28484.62    757.53 o 
  -2   5   4        8.09       48.03     27.41 o 
  -1   5   4    15690.15    15123.50    339.87 o 
   0   5   4     9057.11     9496.45    220.45 o 
   1   5   4    16508.00    15943.73    357.58 o 
   2   5   4    17433.02    17243.22    385.58 o 
   3   5   4    10228.45    10238.61    339.74 o 
   4   5   4      876.95      975.55     58.63 o 
   5   5   4     4873.36     4637.08    165.91 o 
   6   5   4     1101.85     1054.63    104.93 o 
   7   5   4       15.50       16.58     39.29 o 
   8   5   4       13.98       -5.38     44.65 o 
   9   5   4        7.87      -20.54     45.63 o 
  10   5   4     1630.08     1606.26    150.75 o 
 -11   6   4      271.17      286.07     61.14 o 
 -10   6   4       22.23       54.20     39.48 o 
  -9   6   4     1481.95     1332.63    112.32 o 
  -8   6   4      442.62      466.24     40.39 o 
  -7   6   4      182.55      156.65     27.93 o 
  -6   6   4     5355.94     5144.55    167.39 o 
  -5   6   4      211.25      196.63     34.79 o 
  -4   6   4      431.79      423.82     38.83 o 
  -3   6   4     2562.87     2443.89     91.78 o 
  -2   6   4      939.16      911.00     49.79 o 
  -1   6   4      106.02      139.42     20.20 o 
   0   6   4     6619.32     6145.41    152.09 o 
   1   6   4       90.03       72.75     19.75 o 
   2   6   4     1034.44     1154.27     44.11 o 
   3   6   4      713.35      664.62     76.81 o 
   4   6   4      986.83     1037.99     64.53 o 
   5   6   4       55.62       51.94     36.54 o 
   6   6   4        8.69       48.01     44.43 o 
   7   6   4      908.48      741.30    187.16 o 
   8   6   4       12.67       59.63     52.86 o 
   9   6   4       24.19      -18.20     55.30 o 
  10   6   4       58.62      -20.34     70.88 o 
 -11   7   4        9.02       16.51     49.28 o 
 -10   7   4     1023.47     1041.57     74.65 o 
  -9   7   4       84.50       59.46     40.06 o 
  -8   7   4      351.45      294.49     43.36 o 
  -7   7   4     1947.03     1976.96     72.47 o 
  -6   7   4       52.82       86.16     53.13 o 
  -5   7   4      110.09      115.81     28.36 o 
  -4   7   4     1108.77     1071.71     60.65 o 
  -3   7   4      593.41      581.56     46.63 o 
  -2   7   4     6776.84     6395.86    197.17 o 
  -1   7   4      705.88      614.03     35.02 o 
   0   7   4     1970.05     1619.52    139.81 o 
   1   7   4     7420.03     6950.44    172.72 o 
   2   7   4        3.94      -14.89     20.76 o 
   3   7   4     4326.84     4213.30    113.51 o 
   4   7   4     2150.95     2183.79    165.85 o 
   5   7   4        7.95       18.03     39.55 o 
   6   7   4       22.92      -35.11     45.57 o 
   7   7   4       28.91       24.65     48.03 o 
   8   7   4     1088.18     1071.54     84.71 o 
   9   7   4      358.01      453.27    183.73 o 
 -10   8   4       38.36      -19.49     47.52 o 
  -9   8   4       14.25       11.33     41.47 o 
  -8   8   4     1053.97     1134.23    108.46 o 
  -7   8   4      131.77      132.12     63.71 o 
  -6   8   4       15.06      -29.06     29.06 o 
  -5   8   4      153.07      179.62     31.77 o 
  -4   8   4     2478.96     2330.12     99.14 o 
  -3   8   4       21.02       17.38     32.52 o 
  -2   8   4     1072.25      960.97     58.50 o 
  -1   8   4      301.70      220.57     27.66 o 
   0   8   4     2824.80     2673.54     84.10 o 
   1   8   4    10129.47     9902.85    304.72 o 
   2   8   4      215.84      225.91     31.33 o 
   3   8   4     1966.20     1633.67     91.97 o 
   4   8   4      122.38      129.75     45.08 o 
   5   8   4      571.07      540.37     74.84 o 
   6   8   4      165.45      144.67     97.75 o 
   7   8   4      314.89      298.21     59.01 o 
   8   8   4        0.19      146.63    105.14 o 
 -10   9   4       62.80       11.29     55.26 o 
  -9   9   4       44.61       59.40     52.48 o 
  -8   9   4       40.54       26.48     54.82 o 
  -7   9   4     1259.95     1243.23     79.72 o 
  -6   9   4      997.35     1082.68     71.85 o 
  -5   9   4      274.46      217.05     34.00 o 
  -4   9   4     2508.64     2273.35    101.76 o 
  -3   9   4     2049.73     1945.15    129.98 o 
  -2   9   4      466.39      432.23     50.18 o 
  -1   9   4     3632.96     3393.38    103.82 o 
   0   9   4       15.52      -18.15     25.60 o 
   1   9   4      122.88       86.03     58.66 o 
   2   9   4     1149.90     1199.05     68.67 o 
   3   9   4      663.20      565.94     67.13 o 
   4   9   4      551.47      445.33     55.61 o 
   5   9   4     1361.15     1383.50    113.28 o 
   6   9   4       11.71       21.74     57.92 o 
   7   9   4      155.38      182.90     60.81 o 
   8   9   4      120.99      236.13     62.49 o 
  -9  10   4       25.60       38.34     52.42 o 
  -8  10   4       80.34       79.04     51.28 o 
  -7  10   4      386.64      402.51     58.71 o 
  -6  10   4       48.70      -28.10     40.59 o 
  -5  10   4      186.21      271.94     49.64 o 
  -4  10   4       48.08       87.66     44.13 o 
  -3  10   4      587.57      507.85     54.77 o 
  -2  10   4      885.01      905.35     65.38 o 
  -1  10   4      614.02      626.37     45.38 o 
   0  10   4     1726.47     1640.88     67.41 o 
   1  10   4     5466.14     5499.80    231.70 o 
   2  10   4      110.77       90.09     52.25 o 
   3  10   4      656.20      576.89     59.04 o 
   4  10   4       43.74       32.13     42.34 o 
   5  10   4        9.11        7.03     48.35 o 
   6  10   4      135.87      174.92     57.92 o 
   7  10   4        0.35      -18.27     58.00 o 
  -8  11   4       92.07       24.95     54.68 o 
  -7  11   4      126.92       20.29     57.82 o 
  -6  11   4     1403.66     1394.37     90.78 o 
  -5  11   4      129.05      169.16     51.30 o 
  -4  11   4      836.51      909.81     73.08 o 
  -3  11   4       32.68      -26.65     42.95 o 
  -2  11   4     1485.59     1474.66     83.65 o 
  -1  11   4     1435.05     1457.91     84.24 o 
   0  11   4      667.36      702.53     49.61 o 
   1  11   4     2691.98     2752.09    124.08 o 
   2  11   4      296.29      355.42     57.13 o 
   3  11   4     2484.84     2486.12    144.01 o 
   4  11   4     1634.39     1663.19     99.41 o 
   5  11   4      192.40      157.83     57.46 o 
   6  11   4       10.68      -22.19     57.64 o 
  -7  12   4       92.89        9.50     52.84 o 
  -6  12   4      413.44      417.71     65.41 o 
  -5  12   4      205.33      126.26     75.16 o 
  -4  12   4     1125.25     1345.36     90.29 o 
  -3  12   4     1535.21     1687.29    173.99 o 
  -2  12   4      139.45      103.65     45.82 o 
  -1  12   4      847.63      940.24     71.77 o 
   0  12   4     2215.20     2146.88     84.98 o 
   1  12   4      567.44      717.47    138.65 o 
   2  12   4      900.99      955.20     76.16 o 
   3  12   4      357.76      415.36     63.60 o 
   4  12   4       69.02       20.35     55.69 o 
   5  12   4      229.83      252.58     65.11 o 
  -5  13   4      487.25      506.74    148.18 o 
  -4  13   4      181.91      180.07     66.60 o 
  -3  13   4       46.11       10.71     48.09 o 
  -2  13   4     1958.70     1986.35    174.20 o 
  -1  13   4       15.00       29.97     52.29 o 
   0  13   4        5.56      -39.93     39.93 o 
   1  13   4      324.80      319.71     63.39 o 
   2  13   4      417.52      521.27     75.81 o 
   3  13   4      211.42      227.21     65.14 o 
  -2  14   4       16.33        6.51     48.85 o 
  -1  14   4      897.06      886.87     76.68 o 
   0  14   4     1171.47     1059.99    123.56 o 
  -1 -14   5        8.17      -27.01     52.52 o 
   0 -14   5      160.91      235.02     74.84 o 
   1 -14   5      812.64      862.20     75.12 o 
   2 -14   5       24.14       11.39     48.98 o 
   3 -14   5      268.81      170.08     63.85 o 
  -4 -13   5     1519.47     1777.99    156.32 o 
  -2 -13   5      479.78      455.06     72.59 o 
  -1 -13   5       53.78       73.52     52.47 o 
   0 -13   5        3.71       -8.70     50.56 o 
   1 -13   5       67.94       96.40     52.87 o 
   2 -13   5     1155.09     1207.32     92.19 o 
   3 -13   5      468.97      464.33     65.97 o 
   4 -13   5      100.92      133.97     58.83 o 
   5 -13   5      517.53      635.24     85.44 o 
  -5 -12   5      367.34      385.66     90.79 o 
  -4 -12   5      720.00      918.23    108.35 o 
  -3 -12   5      566.01      555.69     92.08 o 
  -2 -12   5     1721.89     1720.17     75.84 o 
  -1 -12   5      649.83      683.14     64.23 o 
   0 -12   5        9.51      -44.52     44.52 o 
   1 -12   5       40.85      117.14     45.03 o 
   2 -12   5      494.64      486.82     64.46 o 
   3 -12   5      429.26      521.22     96.47 o 
   4 -12   5      719.11      746.98     68.18 o 
   5 -12   5       54.39       -0.23     50.93 o 
   6 -12   5      650.47      667.98     72.07 o 
   7 -12   5      591.02      609.29     71.68 o 
  -6 -11   5       18.57       73.24     88.01 o 
  -5 -11   5       27.19        7.07     75.81 o 
  -4 -11   5     1574.09     1499.19    128.70 o 
  -3 -11   5       32.48       55.66     36.15 o 
  -2 -11   5      355.60      351.80     41.92 o 
  -1 -11   5     1358.78     1408.74     65.01 o 
   0 -11   5     4925.94     4778.90    215.96 o 
   1 -11   5      212.84      272.21     48.40 o 
   2 -11   5      609.38      702.36    125.16 o 
   3 -11   5      624.47      598.03     62.96 o 
   4 -11   5      442.69      462.48     61.14 o 
   5 -11   5      120.93      152.37     51.77 o 
   6 -11   5      253.73      421.71     70.88 o 
   7 -11   5     1442.34     1650.59    102.51 o 
   8 -11   5      734.32      754.48     79.81 o 
  -7 -10   5      696.79      819.08    125.49 o 
  -6 -10   5     1117.81     1225.73    127.63 o 
  -5 -10   5      736.65      752.27    104.71 o 
  -4 -10   5        2.56       57.19     82.34 o 
  -3 -10   5     1202.48     1160.93     98.83 o 
  -2 -10   5      125.49      152.19     34.19 o 
  -1 -10   5     3045.07     3098.21     98.73 o 
   0 -10   5       59.92       11.99     30.05 o 
   1 -10   5     1393.62     1322.49     76.36 o 
   2 -10   5     6197.28     5926.43    196.99 o 
   3 -10   5      792.69      751.63     63.82 o 
   4 -10   5       48.84       88.26     47.84 o 
   5 -10   5     4695.73     4586.71    169.03 o 
   6 -10   5      724.26      755.29     73.98 o 
   7 -10   5        5.04       55.96     48.41 o 
   8 -10   5      674.14      649.37     69.93 o 
   9 -10   5      258.31      298.97     72.38 o 
  -8  -9   5        7.12      -21.63     79.45 o 
  -7  -9   5     4053.78     4447.45    262.11 o 
  -6  -9   5      199.92      265.75     86.08 o 
  -5  -9   5      768.04      816.51    102.79 o 
  -4  -9   5     2047.88     1896.35     72.00 o 
  -3  -9   5     1840.21     1721.39    335.77 o 
  -2  -9   5     2887.66     2716.93     87.78 o 
  -1  -9   5      506.76      489.20     37.15 o 
   0  -9   5      742.68      752.04     42.92 o 
   1  -9   5    15238.54    15881.44    367.02 o 
   2  -9   5       92.12       98.78     37.44 o 
   3  -9   5      457.83      434.71     83.30 o 
   4  -9   5     6859.16     6830.70    220.40 o 
   5  -9   5        5.01       30.54     41.44 o 
   6  -9   5     1869.92     1997.30    113.49 o 
   7  -9   5     1657.91     1664.82     93.47 o 
   8  -9   5       51.80      -42.18     42.18 o 
   9  -9   5     1916.80     1906.17    118.31 o 
  -9  -8   5     2400.03     2496.86    191.87 o 
  -8  -8   5       12.96       80.09     87.80 o 
  -7  -8   5      903.21      936.43    108.35 o 
  -6  -8   5      479.40      388.23     77.95 o 
  -5  -8   5     5003.85     4783.75    168.65 o 
  -4  -8   5     3715.29     3757.05    107.60 o 
  -3  -8   5     2080.78     2183.96     92.10 o 
  -2  -8   5     3268.63     3107.31    113.53 o 
  -1  -8   5     3917.62     3722.88    105.89 o 
   0  -8   5     2361.09     2301.99     74.02 o 
   1  -8   5     1572.48     1465.41     54.32 o 
   2  -8   5     1858.65     1793.22     80.96 o 
   3  -8   5     4441.19     4440.87    151.33 o 
   4  -8   5     2629.77     2736.32    111.44 o 
   5  -8   5      767.23      795.80     81.37 o 
   6  -8   5      328.60      254.29     74.09 o 
   7  -8   5      255.72      223.95     45.24 o 
   8  -8   5     2025.96     2079.90    231.48 o 
   9  -8   5       62.38       39.12     50.20 o 
  10  -8   5       44.40       52.77     55.97 o 
 -10  -7   5      904.66     1029.58    132.34 o 
  -9  -7   5     2046.16     2429.19    191.44 o 
  -8  -7   5     2725.46     2806.07    192.72 o 
  -7  -7   5      137.32       92.51     73.66 o 
  -6  -7   5     4199.43     3936.73    220.56 o 
  -5  -7   5      931.28      973.35     46.80 o 
  -4  -7   5      493.96      600.45     37.53 o 
  -3  -7   5     1437.77     1324.10    221.53 o 
  -2  -7   5      187.48      157.81     48.46 o 
  -1  -7   5    10091.11     9909.55    234.30 o 
   0  -7   5     7780.01     8031.50    193.64 o 
   1  -7   5       17.65      -12.58     18.25 o 
   2  -7   5    22128.04    23191.87    918.01 o 
   3  -7   5     3911.45     3795.10    100.68 o 
   4  -7   5     2832.23     2745.54    198.83 o 
   5  -7   5     9624.88     9344.87    279.59 o 
   6  -7   5     3823.44     3858.22    140.21 o 
   7  -7   5      423.08      422.56     58.25 o 
   8  -7   5     1513.59     1338.07     78.22 o 
   9  -7   5       63.55       60.23     44.18 o 
  10  -7   5      686.03      858.27    108.35 o 
 -10  -6   5     2072.37     2176.51    176.88 o 
  -9  -6   5       13.38      -73.24     73.24 o 
  -8  -6   5       37.52        1.71     66.38 o 
  -7  -6   5     4456.18     4496.70    246.05 o 
  -6  -6   5     3134.24     3097.46    118.01 o 
  -5  -6   5        3.08       36.35     24.13 o 
  -4  -6   5     7345.38     7511.15    181.13 o 
  -3  -6   5    10023.58    10727.34    313.96 o 
  -2  -6   5     6222.54     6376.83    154.93 o 
  -1  -6   5      297.46      244.94     28.22 o 
   0  -6   5     5204.99     5044.42    126.15 o 
   1  -6   5    16935.17    17485.84    391.19 o 
   2  -6   5      619.70      529.29     38.15 o 
   3  -6   5      177.46      238.68     20.72 o 
   4  -6   5    26744.55    26424.51   1040.71 o 
   5  -6   5       31.48       54.35     43.15 o 
   6  -6   5      459.06      486.70     48.43 o 
   7  -6   5     1736.75     1589.74     79.32 o 
   8  -6   5       76.17       88.14     39.03 o 
   9  -6   5      500.31      583.14     58.63 o 
  10  -6   5       72.44       78.16     62.31 o 
  11  -6   5      320.10      333.63     94.22 o 
 -10  -5   5      220.20      270.24     96.79 o 
  -9  -5   5      224.15      367.03     93.79 o 
  -8  -5   5      229.86      192.72     70.24 o 
  -7  -5   5     1838.79     1755.72    128.27 o 
  -6  -5   5       57.18       55.03     27.20 o 
  -5  -5   5      370.47      360.14     34.89 o 
  -4  -5   5     6663.15     7143.43    170.35 o 
  -3  -5   5     1396.27     1236.74     54.94 o 
  -2  -5   5     3550.93     3233.33     84.61 o 
  -1  -5   5     2215.16     2002.27    226.56 o 
   0  -5   5      521.19      547.98     31.80 o 
   1  -5   5     4713.83     4519.19    111.09 o 
   2  -5   5     3815.02     3928.70    125.68 o 
   3  -5   5     5813.07     6773.29    200.94 o 
   4  -5   5      227.70      262.19     20.16 o 
   5  -5   5      155.92      114.77     24.58 o 
   6  -5   5      324.35      322.12     39.87 o 
   7  -5   5        3.10       19.69     32.30 o 
   8  -5   5      423.89      404.58     47.99 o 
   9  -5   5     1073.02     1166.84    107.93 o 
  10  -5   5        5.48      132.34     74.52 o 
  11  -5   5        4.26      -71.74     71.74 o 
 -11  -4   5      233.90      336.41    109.00 o 
 -10  -4   5      133.28      128.05     85.01 o 
  -9  -4   5      332.83      310.29     78.59 o 
  -8  -4   5     1036.00      872.62    103.43 o 
  -7  -4   5     1690.09     1684.42    126.98 o 
  -6  -4   5     3026.34     2846.97    177.36 o 
  -5  -4   5      188.93      156.28     21.57 o 
  -4  -4   5       52.99       98.05     17.34 o 
  -3  -4   5     4497.34     4505.49    163.92 o 
  -2  -4   5     5009.60     6323.75    147.72 o 
  -1  -4   5      807.78      678.33     27.27 o 
   0  -4   5     2377.08     2156.90    145.19 o 
   1  -4   5    17444.84    17068.21    375.41 o 
   2  -4   5     4146.31     4248.84    130.04 o 
   3  -4   5     5614.95     5148.82    155.73 o 
   4  -4   5    46038.59    47910.88   1037.99 o 
   5  -4   5    10954.23    10426.07    596.62 o 
   6  -4   5      227.19      237.53     33.20 o 
   7  -4   5      354.71      291.08     37.39 o 
   8  -4   5      190.18      228.55     37.95 o 
   9  -4   5      383.42      559.12     82.44 o 
  10  -4   5      405.92      577.75     90.37 o 
  11  -4   5        3.46      -31.48     64.24 o 
 -11  -3   5       25.62      -59.10     80.94 o 
 -10  -3   5       23.15      -21.84     79.02 o 
  -9  -3   5       39.04       70.88     65.74 o 
  -8  -3   5      137.00      258.68     65.74 o 
  -7  -3   5      149.73      132.12     30.86 o 
  -6  -3   5     2547.80     2566.72     93.69 o 
  -5  -3   5     1061.81     1094.20     48.69 o 
  -4  -3   5     1375.13     1216.42     74.41 o 
  -3  -3   5      906.71      825.57     35.87 o 
  -2  -3   5     4594.32     5577.66    129.10 o 
  -1  -3   5     8989.00     9150.26    204.06 o 
   0  -3   5     1452.46     1418.53     47.49 o 
   1  -3   5     4173.56     3631.86     73.96 o 
   2  -3   5     6844.30     6777.67    191.31 o 
   3  -3   5     1871.67     1895.80     52.47 o 
   4  -3   5     5126.20     5622.24    135.54 o 
   5  -3   5       35.69       60.33     19.17 o 
   6  -3   5     2016.92     2126.45     74.59 o 
   7  -3   5      217.47      206.35     28.31 o 
   8  -3   5      466.95      494.45     67.67 o 
   9  -3   5       67.42       71.52     53.32 o 
  10  -3   5      144.54      140.05     72.38 o 
  11  -3   5       76.48      124.41     79.87 o 
 -11  -2   5       52.59      113.49     90.15 o 
 -10  -2   5      151.85      158.89     82.87 o 
  -9  -2   5       92.44       98.08     71.52 o 
  -8  -2   5      791.00      589.31     79.87 o 
  -7  -2   5     1056.54     1019.56     54.11 o 
  -6  -2   5     9138.06     9248.07    272.03 o 
  -5  -2   5      134.98      157.18     30.94 o 
  -4  -2   5     5923.46     5764.12    218.21 o 
  -3  -2   5     2811.26     2185.71    108.57 o 
  -2  -2   5      409.40      450.01     20.56 o 
  -1  -2   5      503.85      459.54     20.11 o 
   0  -2   5     5037.38     4803.80    375.82 o 
   1  -2   5       79.32       89.87      6.70 o 
   2  -2   5     5336.03     5915.90    135.03 o 
   3  -2   5      634.95      626.87     25.75 o 
   4  -2   5     6717.18     7540.72    175.59 o 
   5  -2   5     8719.38     9084.87    210.40 o 
   6  -2   5      129.62      132.04     23.10 o 
   7  -2   5      100.70      106.87     24.62 o 
   8  -2   5       59.28       52.66     35.42 o 
   9  -2   5      480.20      523.78     79.23 o 
  10  -2   5       14.16      -35.33     52.46 o 
  11  -2   5      154.42      139.83     74.09 o 
 -11  -1   5       30.74      -35.98     81.80 o 
 -10  -1   5      452.74      535.35     94.22 o 
  -9  -1   5        4.41       45.40     68.74 o 
  -8  -1   5        0.07      -11.84     30.37 o 
  -7  -1   5      455.84      483.13     35.79 o 
  -6  -1   5      391.40      396.43     24.44 o 
  -5  -1   5      138.36      182.65     18.31 o 
  -4  -1   5    12225.79    13564.42    300.66 o 
  -3  -1   5     5374.51     5429.36    156.15 o 
  -2  -1   5      657.83      508.15     39.19 o 
  -1  -1   5     1882.31     2154.57     51.30 o 
   1  -1   5    13107.06    13779.03    363.35 o 
   2  -1   5    10473.68    11257.13    248.63 o 
   3  -1   5     2401.80     2421.20     63.82 o 
   4  -1   5     6620.60     6456.67    151.41 o 
   5  -1   5      230.55      204.20     25.26 o 
   6  -1   5     1316.76     1327.12     46.06 o 
   7  -1   5      565.85      479.81     44.11 o 
   8  -1   5      378.83      174.16    177.41 o 
   9  -1   5      171.20      101.82     75.81 o 
  10  -1   5       52.08      177.52     67.88 o 
  11  -1   5       39.58      119.49     74.09 o 
 -12   0   5      358.88      441.98    107.07 o 
 -11   0   5       13.84       -6.00     76.88 o 
 -10   0   5       83.59       20.56     73.24 o 
  -9   0   5     2045.23     1809.04    130.20 o 
  -8   0   5     2009.89     2065.44     66.44 o 
  -7   0   5     6999.09     7182.29    173.01 o 
  -6   0   5      312.86      265.12     23.14 o 
  -5   0   5      134.12      100.77     15.99 o 
  -4   0   5    15921.58    16978.44    373.46 o 
  -3   0   5      676.65      650.40     22.92 o 
  -2   0   5      169.13      224.70     19.82 o 
  -1   0   5    23944.35    25213.47    544.24 o 
   0   0   5      156.02       63.60     11.14 o 
   2   0   5      395.78      362.62     19.24 o 
   3   0   5      412.17      347.06     25.91 o 
   4   0   5     3490.02     3569.20    189.54 o 
   5   0   5       35.66       51.31     15.55 o 
   6   0   5      269.34      255.76     21.23 o 
   7   0   5       24.15        5.62     29.00 o 
   8   0   5       10.50       -1.73     34.59 o 
   9   0   5       50.29      141.94     41.65 o 
  10   0   5        4.34       45.46     46.34 o 
  11   0   5      114.94       70.45     69.81 o 
 -12   1   5      260.88      268.96     94.01 o 
 -11   1   5       11.85      171.31     85.01 o 
 -10   1   5     3430.66     3369.26    198.08 o 
  -9   1   5     4488.56     4398.32    120.84 o 
  -8   1   5        9.10       25.43     26.51 o 
  -7   1   5     3137.69     3088.35     86.35 o 
  -6   1   5    12822.09    13663.89    308.33 o 
  -5   1   5      472.28      538.17     26.32 o 
  -4   1   5    24565.45    25395.84    553.01 o 
  -3   1   5    16107.46    15811.18    347.41 o 
  -2   1   5     2242.23     2572.38     63.82 o 
  -1   1   5     8088.20     8330.40    263.93 o 
   0   1   5     1398.08     1728.53     71.09 o 
   1   1   5      251.88      286.36     20.29 o 
   2   1   5     3338.86     3660.24     86.98 o 
   3   1   5     1343.33     1456.99     48.20 o 
   4   1   5     5265.20     5111.27    160.47 o 
   5   1   5     8551.04     8907.27    265.72 o 
   6   1   5       29.81       41.16     27.92 o 
   7   1   5     6845.98     6838.87    218.77 o 
   8   1   5     1039.99     1012.27     63.68 o 
   9   1   5     2988.16     2821.42    135.76 o 
  10   1   5      405.69      323.03     55.36 o 
  11   1   5       33.02      -27.51     51.91 o 
 -12   2   5      445.77      517.15    108.14 o 
 -11   2   5        2.82       36.83     77.52 o 
 -10   2   5      841.16      765.33     97.43 o 
  -9   2   5      237.52      263.75     33.81 o 
  -8   2   5      163.64      203.73     29.61 o 
  -7   2   5      365.95      371.96     28.62 o 
  -6   2   5     1387.25     1273.59     46.41 o 
  -5   2   5     2816.77     2621.80     84.82 o 
  -4   2   5     1437.18     1441.67     44.53 o 
  -3   2   5     3306.31     3133.26     78.76 o 
  -2   2   5     1296.25     1407.94     40.78 o 
  -1   2   5     6279.99     6884.78    189.07 o 
   0   2   5     5861.77     5527.40    246.02 o 
   1   2   5      371.03      433.28     19.31 o 
   2   2   5      857.91      831.46     39.94 o 
   3   2   5      877.30      961.37     79.87 o 
   4   2   5      123.92       76.90     23.90 o 
   5   2   5    10366.11     9908.35    295.13 o 
   6   2   5       30.03       72.04     31.16 o 
   7   2   5      381.84      366.95     42.60 o 
   8   2   5      126.09      167.97     74.41 o 
   9   2   5      478.68      441.61     53.83 o 
  10   2   5      164.52      168.97     49.07 o 
  11   2   5      841.35      938.89     78.56 o 
 -11   3   5        2.51        0.64     72.81 o 
 -10   3   5       74.22       86.36     33.65 o 
  -9   3   5        0.83       -5.22     26.79 o 
  -8   3   5      455.61      392.25     33.56 o 
  -7   3   5     3836.95     3648.73    145.36 o 
  -6   3   5     9272.30     9416.70    220.63 o 
  -5   3   5     3824.38     3752.21     97.70 o 
  -4   3   5     1664.66     1433.74     50.19 o 
  -3   3   5     2177.29     2285.45     62.63 o 
  -2   3   5     1987.51     1927.94     66.11 o 
  -1   3   5     5386.66     5907.48    166.85 o 
   0   3   5      129.96       95.62     13.32 o 
   1   3   5     3890.53     3891.06     94.81 o 
   2   3   5    13475.32    14710.11    663.51 o 
   3   3   5     2784.41     3011.69    105.07 o 
   4   3   5     1914.23     1677.39    101.18 o 
   5   3   5     9414.20     8240.34    732.35 o 
   6   3   5       21.73       37.28     31.75 o 
   7   3   5        8.71       -9.25     32.66 o 
   8   3   5     3325.90     3088.10    126.01 o 
   9   3   5     3280.35     2823.01    124.03 o 
  10   3   5       55.88       65.20     48.82 o 
  11   3   5       10.01      -49.89     49.89 o 
 -10   4   5        9.25        3.28     32.84 o 
  -9   4   5      204.63      141.35     34.47 o 
  -8   4   5      581.28      600.19     40.47 o 
  -7   4   5     4835.97     4595.69    122.57 o 
  -6   4   5     6525.20     6377.06    157.75 o 
  -5   4   5      362.92      363.70     26.77 o 
  -4   4   5    57796.04    58032.08   1253.92 o 
  -3   4   5     1217.99     1018.10     54.39 o 
  -2   4   5     2474.33     2293.53     78.88 o 
  -1   4   5    19032.04    18281.84    488.46 o 
   0   4   5      290.79      273.24     19.49 o 
   1   4   5     8740.04     9640.15    289.47 o 
   2   4   5     5494.31     6123.95    186.25 o 
   3   4   5     4182.53     4110.76    103.63 o 
   4   4   5    14679.84    14808.96    429.88 o 
   5   4   5     2019.68     1871.29     84.02 o 
   6   4   5      717.30      726.19     55.47 o 
   7   4   5     7450.94     7249.72    291.23 o 
   8   4   5       63.15       78.12     41.02 o 
   9   4   5      221.10      135.25     47.58 o 
  10   4   5     2297.25     2199.08    152.68 o 
 -10   5   5      227.85      266.80     46.33 o 
  -9   5   5      431.91      426.70     40.64 o 
  -8   5   5      251.51      303.36     33.67 o 
  -7   5   5      327.45      320.01     30.67 o 
  -6   5   5     2097.99     2029.88     78.62 o 
  -5   5   5     2585.38     2712.75     79.49 o 
  -4   5   5     2143.77     2213.20     67.85 o 
  -3   5   5     3436.12     4218.62    134.82 o 
  -2   5   5     8415.58     9536.75    269.79 o 
  -1   5   5     2085.82     2195.78     79.02 o 
   0   5   5     1552.98     1786.92     55.69 o 
   1   5   5     9201.78     9000.29    209.61 o 
   2   5   5     5536.75     5259.53    130.47 o 
   3   5   5     2168.32     2489.52     89.05 o 
   4   5   5      891.87      912.85     80.09 o 
   5   5   5     1127.19     1162.71    139.73 o 
   6   5   5     1171.74     1102.39    102.57 o 
   7   5   5       71.71       16.81     40.44 o 
   8   5   5     2878.56     2918.00    127.71 o 
   9   5   5        8.03       20.57     44.36 o 
  10   5   5      441.09      451.25     66.16 o 
 -11   6   5      938.48      973.79     74.87 o 
 -10   6   5      201.65      187.35     48.50 o 
  -9   6   5        1.38       23.25     34.29 o 
  -8   6   5     1483.10     1396.91     74.27 o 
  -7   6   5     1500.41     1520.53     75.48 o 
  -6   6   5     1778.19     1404.96    127.29 o 
  -5   6   5     1034.50     1033.32     46.66 o 
  -4   6   5      869.14      839.67     66.26 o 
  -3   6   5    21121.39    21604.21    585.82 o 
  -2   6   5     1051.33     1117.04     55.64 o 
  -1   6   5      634.57      606.74     32.99 o 
   0   6   5     4581.05     4380.70    115.08 o 
   1   6   5      819.05      826.31     37.09 o 
   2   6   5     2358.79     2154.27     79.84 o 
   3   6   5     1350.73     1425.15     50.40 o 
   4   6   5      576.84      547.73     51.24 o 
   5   6   5      924.71      730.64    200.01 o 
   6   6   5     2390.22     2112.29    104.15 o 
   7   6   5     1069.04      739.32    143.37 o 
   8   6   5      900.97      718.55    227.09 o 
   9   6   5       77.54      140.29     60.28 o 
 -10   7   5       11.63       20.10     39.67 o 
  -9   7   5       21.24        8.76     39.28 o 
  -8   7   5      359.28      344.23     46.86 o 
  -7   7   5     2505.93     2354.40     81.08 o 
  -6   7   5       23.95       40.21     19.80 o 
  -5   7   5       11.52        6.22     19.79 o 
  -4   7   5     3920.01     3637.02    155.68 o 
  -3   7   5      446.10      467.13     42.37 o 
  -2   7   5     3304.36     3244.84    173.13 o 
  -1   7   5       83.28       84.63     31.71 o 
   0   7   5      415.39      449.79     32.17 o 
   1   7   5     1992.75     1908.38     64.16 o 
   2   7   5       13.68        3.37     23.13 o 
   3   7   5      106.46      146.30     44.54 o 
   4   7   5      147.20      175.83     41.50 o 
   5   7   5     3683.99     3912.02    179.02 o 
   6   7   5      153.68      149.24     45.93 o 
   7   7   5      824.55      698.82     77.73 o 
   8   7   5      244.56      308.54     84.16 o 
   9   7   5       62.41       71.40     59.62 o 
 -10   8   5        6.14       -4.58     48.05 o 
  -9   8   5     1073.06     1258.37     79.65 o 
  -8   8   5      392.34      546.90     55.95 o 
  -7   8   5      228.41      267.84     36.73 o 
  -6   8   5       44.33       24.50     29.38 o 
  -5   8   5       25.90       35.53     22.61 o 
  -4   8   5      939.10     1072.24     64.92 o 
  -3   8   5     2778.35     2840.55    111.30 o 
  -2   8   5     2398.04     2262.22     93.79 o 
  -1   8   5     1131.92     1106.67     50.04 o 
   0   8   5     5675.36     5523.14    146.10 o 
   1   8   5     3059.80     2770.49     86.78 o 
   2   8   5       74.42       55.86     27.15 o 
   3   8   5     1352.80     1243.40     74.21 o 
   4   8   5     1525.06     1546.18    111.78 o 
   5   8   5      402.68      449.31     58.22 o 
   6   8   5        0.63      -44.33     44.33 o 
   7   8   5       37.19        0.49     46.80 o 
   8   8   5     1017.21      967.60     85.55 o 
  -9   9   5      522.22      601.83     65.79 o 
  -8   9   5      715.28      716.41     78.91 o 
  -7   9   5      745.37      694.71     62.31 o 
  -6   9   5      136.27      183.25     38.45 o 
  -5   9   5      114.67      113.27     33.07 o 
  -4   9   5      521.35      499.59     76.34 o 
  -3   9   5        7.33       28.40     57.50 o 
  -2   9   5     1992.35     1798.73     91.33 o 
  -1   9   5     3396.08     3410.31    103.45 o 
   0   9   5     1984.89     1868.19     70.47 o 
   1   9   5      691.99      595.64     78.66 o 
   2   9   5     1287.68     1291.82     58.18 o 
   3   9   5     1482.36     1469.98     84.89 o 
   4   9   5     3138.69     3048.09    132.39 o 
   5   9   5      196.77      192.45     69.81 o 
   6   9   5     1136.73     1230.23    152.47 o 
   7   9   5      593.23      639.19     73.90 o 
   8   9   5       89.14      109.83     58.22 o 
  -9  10   5      603.36      632.21     71.58 o 
  -8  10   5       21.10       -1.05     62.31 o 
  -7  10   5        6.95       44.09     47.61 o 
  -6  10   5      408.77      448.91     60.46 o 
  -5  10   5     2498.99     2573.56     91.96 o 
  -4  10   5       95.61       68.87     43.02 o 
  -3  10   5        2.82       12.59     37.66 o 
  -2  10   5     1865.41     1854.15     93.40 o 
  -1  10   5     1836.45     2020.57     94.00 o 
   0  10   5      868.01      862.20     51.59 o 
   1  10   5       45.85       54.17     30.35 o 
   2  10   5     6222.70     6075.67    213.64 o 
   3  10   5     1525.52     1398.20     85.16 o 
   4  10   5       28.95      -15.31     45.79 o 
   5  10   5      270.99      241.61     57.53 o 
   6  10   5     1097.00     1130.23     89.28 o 
   7  10   5      125.35      312.92     76.45 o 
  -8  11   5     1238.14     1284.35     94.24 o 
  -7  11   5     1532.07     1531.14     97.54 o 
  -6  11   5       70.27       74.76     52.79 o 
  -5  11   5       56.90       43.37     47.75 o 
  -4  11   5      837.67      873.54     90.79 o 
  -3  11   5     7447.66     7254.97    239.74 o 
  -2  11   5        7.51        2.09     44.51 o 
  -1  11   5      577.82      528.59     60.92 o 
   0  11   5     7644.63     7788.16    205.72 o 
   1  11   5       27.75       58.03     30.26 o 
   2  11   5      234.07      315.84     76.77 o 
   3  11   5     1458.07     1740.77    156.54 o 
   4  11   5     1747.39     1896.23    108.08 o 
   5  11   5     1271.58     1454.85    127.09 o 
   6  11   5       60.07       20.11    100.65 o 
  -7  12   5      111.38       24.19     58.26 o 
  -6  12   5     1179.45     1138.70     85.25 o 
  -5  12   5      202.26      242.39     60.23 o 
  -4  12   5     1438.44     1284.40    126.13 o 
  -3  12   5       64.98      104.60     50.12 o 
  -2  12   5      894.38      996.99     76.50 o 
  -1  12   5     2154.69     2109.00    104.88 o 
   0  12   5       22.51       44.37     37.50 o 
   1  12   5     5303.05     5529.10    221.74 o 
   2  12   5     4387.71     4334.51    174.49 o 
   3  12   5       81.69      116.74     53.32 o 
   4  12   5      424.46      407.92     67.22 o 
  -5  13   5      207.83       68.27     58.57 o 
  -4  13   5      988.34     1017.12    113.28 o 
  -3  13   5      128.50       80.10     53.10 o 
  -2  13   5      557.31      514.53     65.02 o 
  -1  13   5     3627.65     3711.96    152.16 o 
   0  13   5       86.92      161.11     82.44 o 
   1  13   5      269.03      246.56     61.92 o 
   2  13   5      339.91      400.14     65.78 o 
   3  13   5     1466.32     1365.29     97.40 o 
  -2  14   5       33.04       48.96     55.83 o 
  -1  14   5      473.91      503.31    158.36 o 
  -1 -14   6     1037.27     1259.18     89.02 o 
   0 -14   6     1174.15     1123.28    117.24 o 
   1 -14   6      483.28      581.54     67.99 o 
   2 -14   6       38.68      -39.62     51.18 o 
   3 -14   6       36.61       -4.79     52.94 o 
  -4 -13   6       13.25      -43.26     82.66 o 
  -2 -13   6     1007.25      949.92    104.29 o 
  -1 -13   6     1709.13     2045.26    225.06 o 
   0 -13   6      710.75      726.71    130.62 o 
   1 -13   6      729.43      873.59     73.94 o 
   2 -13   6     1237.62     1254.10     90.15 o 
   3 -13   6       16.10       28.51     80.41 o 
   4 -13   6      155.53      187.97    100.75 o 
   5 -13   6       58.39       89.38     57.45 o 
  -5 -12   6      462.35      524.43    107.50 o 
  -4 -12   6      326.22      319.50     88.44 o 
  -3 -12   6     1487.34     1564.71    132.77 o 
  -2 -12   6      208.71      200.91     53.14 o 
  -1 -12   6     1000.87      979.50     72.04 o 
   0 -12   6       43.95       14.03     44.05 o 
   1 -12   6       15.00        7.43     50.86 o 
   2 -12   6      654.45      628.75     64.81 o 
   3 -12   6     1956.74     1999.47    103.98 o 
   4 -12   6       10.76       50.23     49.65 o 
   5 -12   6      494.30      363.33     60.31 o 
   6 -12   6      285.00      239.80     60.69 o 
   7 -12   6       13.34       25.57     59.85 o 
  -6 -11   6     1427.46     1725.96    159.53 o 
  -5 -11   6      159.66      218.21     84.58 o 
  -4 -11   6       10.59       94.44     71.52 o 
  -3 -11   6     3269.28     3534.34    138.65 o 
  -2 -11   6      166.90      145.69     37.57 o 
  -1 -11   6      744.79      826.89     95.40 o 
   0 -11   6     4616.04     4780.04    314.14 o 
   1 -11   6     2565.96     2696.42    116.84 o 
   2 -11   6        3.13       24.38     39.15 o 
   3 -11   6        4.27       53.97     42.39 o 
   4 -11   6      786.48      778.51     70.99 o 
   5 -11   6      224.63      187.14     53.59 o 
   6 -11   6      192.31      210.10     53.17 o 
   7 -11   6       15.30       -5.95     51.33 o 
   8 -11   6     1094.87     1123.08     89.01 o 
  -7 -10   6      574.42      613.94    116.92 o 
  -6 -10   6     1013.96     1108.38    128.27 o 
  -5 -10   6     2376.08     2189.57    160.18 o 
  -4 -10   6     2929.35     2945.32    120.97 o 
  -3 -10   6      589.89      690.91     46.53 o 
  -2 -10   6     6245.85     6076.06    163.22 o 
  -1 -10   6     2006.71     2057.00     75.59 o 
   0 -10   6     1522.37     1498.12    109.00 o 
   1 -10   6      847.21      850.59     62.52 o 
   2 -10   6      998.07     1026.11     68.26 o 
   3 -10   6       17.81       24.41     42.40 o 
   4 -10   6     1303.55     1412.69    189.08 o 
   5 -10   6      475.32      429.19     55.09 o 
   6 -10   6     1256.34     1407.08     86.51 o 
   7 -10   6      211.04      256.93     65.63 o 
   8 -10   6      664.88      695.17     74.49 o 
   9 -10   6       95.81      123.43     61.93 o 
  -8  -9   6       70.94      151.82     88.65 o 
  -7  -9   6     2526.04     2308.63    172.60 o 
  -6  -9   6     1047.69      971.55    114.99 o 
  -5  -9   6      813.95      670.90     88.01 o 
  -4  -9   6      451.31      436.35     40.90 o 
  -3  -9   6       12.32       17.52     36.65 o 
  -2  -9   6       52.87       14.14     21.17 o 
  -1  -9   6       21.06       25.73     26.95 o 
   0  -9   6      521.75      515.63     37.40 o 
   1  -9   6      661.85      658.78     55.37 o 
   2  -9   6      402.09      372.40     47.97 o 
   3  -9   6      428.52      467.03     50.19 o 
   4  -9   6       11.68       21.73     37.09 o 
   5  -9   6        2.91      -12.74     44.33 o 
   6  -9   6       66.94      116.84     45.29 o 
   7  -9   6       15.88       29.78     44.66 o 
   8  -9   6      155.61      130.31     67.88 o 
   9  -9   6       58.04       75.85     51.81 o 
  -9  -8   6       39.11       20.56     86.30 o 
  -8  -8   6      513.60      567.68    100.65 o 
  -7  -8   6      645.55      789.96    111.99 o 
  -6  -8   6      684.51      837.28     99.36 o 
  -5  -8   6      237.55      261.53     44.49 o 
  -4  -8   6     1459.55     1411.44     65.50 o 
  -3  -8   6     5396.24     5227.64    158.01 o 
  -2  -8   6     1538.25     1401.25    140.69 o 
  -1  -8   6     3243.57     3077.14     90.95 o 
   0  -8   6     2246.11     2279.65    107.52 o 
   1  -8   6        0.31        1.51     20.71 o 
   2  -8   6      144.58      176.36     59.42 o 
   3  -8   6      237.83      281.45     59.64 o 
   4  -8   6      281.64      226.22     40.29 o 
   5  -8   6     2412.10     2359.52    103.00 o 
   6  -8   6      264.16      270.25     54.71 o 
   7  -8   6      501.93      649.58     58.13 o 
   8  -8   6     1028.69     1142.26    100.22 o 
   9  -8   6       28.81       63.47     50.88 o 
  10  -8   6      381.05      563.61    100.86 o 
  -9  -7   6       29.21       29.34     77.95 o 
  -8  -7   6      921.16      921.65    112.42 o 
  -7  -7   6       11.59       34.69     70.45 o 
  -6  -7   6     1701.27     1824.46    133.84 o 
  -5  -7   6      825.26      785.52     42.20 o 
  -4  -7   6     5269.81     5202.50    135.39 o 
  -3  -7   6    13657.78    13479.95    802.09 o 
  -2  -7   6      137.78       87.17     22.89 o 
  -1  -7   6    13302.92    14434.39    400.62 o 
   0  -7   6      246.72      287.35     29.12 o 
   1  -7   6     1134.61     1048.78     41.95 o 
   2  -7   6       10.28      -26.99     29.82 o 
   3  -7   6      223.43      269.10     47.43 o 
   4  -7   6      117.65      152.15     55.14 o 
   5  -7   6     3805.28     3724.00    134.98 o 
   6  -7   6       13.32       49.96     34.65 o 
   7  -7   6     2389.60     2607.18    109.62 o 
   8  -7   6     2856.96     2675.13    115.30 o 
   9  -7   6        4.49       27.52     43.31 o 
  10  -7   6      648.84      699.38     97.65 o 
 -10  -6   6     1982.73     1959.80    173.67 o 
  -9  -6   6      310.92      279.45     85.23 o 
  -8  -6   6      913.68     1059.56    113.71 o 
  -7  -6   6      857.07      970.48    101.07 o 
  -6  -6   6     2179.12     2018.45     84.44 o 
  -5  -6   6     2751.80     2617.51     77.94 o 
  -4  -6   6      112.02      116.62     24.07 o 
  -3  -6   6     1434.08     1413.91     50.14 o 
  -2  -6   6       51.62       67.00     22.30 o 
  -1  -6   6     3102.40     3511.05    114.17 o 
   0  -6   6     3948.36     4200.65    107.83 o 
   1  -6   6     5736.48     5850.43    142.25 o 
   2  -6   6      850.69      744.86     69.92 o 
   3  -6   6     1271.30     1343.91     63.08 o 
   4  -6   6     1088.82     1106.74     61.53 o 
   5  -6   6     1766.40     1619.94     75.30 o 
   6  -6   6     3028.82     2790.43    109.63 o 
   7  -6   6       48.58       63.98     36.86 o 
   8  -6   6      365.43      385.34     48.65 o 
   9  -6   6       32.64       60.21     46.91 o 
  10  -6   6      790.30      678.18    100.00 o 
 -10  -5   6       11.01      -71.31     71.31 o 
  -9  -5   6       94.69      144.54     81.16 o 
  -8  -5   6      204.41      259.32     82.87 o 
  -7  -5   6     1931.64     1886.78    134.48 o 
  -6  -5   6     1070.72     1116.39     70.77 o 
  -5  -5   6     2197.97     2179.40     71.80 o 
  -4  -5   6    13091.93    13463.05    385.18 o 
  -3  -5   6     3369.39     3550.89     92.69 o 
  -2  -5   6     1051.33     1182.24     40.90 o 
  -1  -5   6     3327.47     3140.85     81.62 o 
   0  -5   6      813.02      796.94     31.11 o 
   1  -5   6      543.28      603.42     26.48 o 
   2  -5   6     4231.31     4510.41    140.21 o 
   3  -5   6     4746.80     5266.19    162.95 o 
   4  -5   6    12514.52    12076.12    340.47 o 
   5  -5   6     2262.66     2133.49     86.61 o 
   6  -5   6       53.97      -21.52     32.10 o 
   7  -5   6     1795.18     1814.37     83.47 o 
   8  -5   6     1751.53     1745.57    102.36 o 
   9  -5   6      622.27      755.70     88.65 o 
  10  -5   6       51.32        3.85     61.24 o 
  11  -5   6        6.47       36.40     78.59 o 
 -11  -4   6       24.53       97.00     85.66 o 
 -10  -4   6      141.07      157.61     87.37 o 
  -9  -4   6      119.10       87.15     69.81 o 
  -8  -4   6      621.80      488.66     80.73 o 
  -7  -4   6      537.81      439.41     71.95 o 
  -6  -4   6     7914.58     7943.42    246.15 o 
  -5  -4   6     1153.71     1216.63     43.34 o 
  -4  -4   6     3529.66     3289.85    107.93 o 
  -3  -4   6      337.66      514.47     24.80 o 
  -2  -4   6     3002.85     3029.68     77.47 o 
  -1  -4   6    22127.12    24719.80    539.10 o 
   0  -4   6     3087.88     3184.94     96.68 o 
   1  -4   6     6912.74     7214.86    165.75 o 
   2  -4   6       20.96      -18.55     18.55 o 
   3  -4   6     6805.23     6373.86    187.89 o 
   4  -4   6    27830.75    29974.94    656.62 o 
   5  -4   6     5820.24     5747.17    141.80 o 
   6  -4   6     2074.72     1840.54    140.80 o 
   7  -4   6     6714.54     6135.49    549.59 o 
   8  -4   6     1480.60     1288.51    151.72 o 
   9  -4   6      345.72      249.26     71.95 o 
  10  -4   6     1573.85     1666.64    134.69 o 
  11  -4   6       70.94      145.40     83.51 o 
 -11  -3   6      138.82      142.62     94.65 o 
 -10  -3   6       13.12       -4.50     77.30 o 
  -9  -3   6     2157.92     2340.75    164.46 o 
  -8  -3   6     3237.77     3276.75    191.44 o 
  -7  -3   6     5347.24     5646.84    275.81 o 
  -6  -3   6     1619.69     1461.88     87.80 o 
  -5  -3   6     1406.80     1312.88     93.79 o 
  -4  -3   6     4072.58     4738.66    144.03 o 
  -3  -3   6      870.68     1188.40     45.23 o 
  -2  -3   6     1197.66     1092.31     33.62 o 
  -1  -3   6       17.95       -4.66     11.87 o 
   0  -3   6     1720.78     1578.40     52.21 o 
   1  -3   6    30544.75    33091.17    715.91 o 
   2  -3   6     5798.42     5993.46    171.97 o 
   3  -3   6     5171.99     5094.88    121.20 o 
   4  -3   6     6825.82     7121.54    179.97 o 
   5  -3   6     1677.69     1619.43     53.41 o 
   6  -3   6      195.75      210.56     25.73 o 
   7  -3   6      312.07      322.00     31.68 o 
   8  -3   6     2974.27     2848.26    160.82 o 
   9  -3   6     1975.99     2109.05    143.04 o 
  10  -3   6       12.76      -14.78     67.24 o 
  11  -3   6      118.18      175.17     80.30 o 
 -11  -2   6      909.98     1362.78    140.26 o 
  -9  -2   6      215.12      250.97     71.31 o 
  -8  -2   6      867.63      862.12     94.86 o 
  -7  -2   6      230.38      229.90     34.37 o 
  -6  -2   6      525.23      481.61     33.91 o 
  -5  -2   6      428.30      389.41     54.71 o 
  -4  -2   6      117.48      163.66     18.45 o 
  -3  -2   6    15407.19    16021.43    441.73 o 
  -2  -2   6     6380.22     7607.49    310.72 o 
  -1  -2   6     1231.45     1491.78     47.65 o 
   0  -2   6    39038.25    44558.11    957.75 o 
   1  -2   6     1798.43     2311.03     63.64 o 
   2  -2   6     7360.50     7609.98    171.80 o 
   3  -2   6     3812.78     3661.26     91.00 o 
   4  -2   6      433.06      606.58     28.69 o 
   5  -2   6    12213.42    12333.91    280.42 o 
   6  -2   6     7926.27     7874.19    187.98 o 
   7  -2   6     1137.25     1152.00     47.32 o 
   8  -2   6     2853.38     3159.48    132.77 o 
   9  -2   6     1956.96     2222.55    146.47 o 
  10  -2   6        2.79      -14.56     62.53 o 
  11  -2   6      938.44     1145.86    113.07 o 
 -11  -1   6      616.72      874.97    115.42 o 
 -10  -1   6        2.18       27.84     65.31 o 
  -9  -1   6        7.34       53.75     67.45 o 
  -8  -1   6     2873.95     2988.95    174.52 o 
  -7  -1   6       67.27       81.18     27.41 o 
  -6  -1   6      125.75      125.89     19.85 o 
  -5  -1   6     7643.06     8047.01    185.71 o 
  -4  -1   6     7205.54     7741.67    221.96 o 
  -3  -1   6     3554.92     3991.70    117.12 o 
  -2  -1   6     1061.04     1115.88     62.53 o 
  -1  -1   6     6966.80     8411.59    232.96 o 
   0  -1   6    13728.13    13193.99   1022.94 o 
   1  -1   6       12.16        4.64     10.74 o 
   2  -1   6    11901.34    14420.08    316.77 o 
   3  -1   6    14105.85    14250.04    315.77 o 
   4  -1   6    10762.62    11724.17    264.66 o 
   5  -1   6      240.79      215.12     22.54 o 
   6  -1   6     1264.75     1153.02     43.32 o 
   7  -1   6    11895.93    11401.99    340.06 o 
   8  -1   6      198.21      177.49     37.35 o 
   9  -1   6      448.78      389.10     51.25 o 
  10  -1   6     1800.72     1975.43    141.76 o 
  11  -1   6     1299.65     1184.62    112.64 o 
 -11   0   6      231.45      162.75     87.58 o 
 -10   0   6     1225.79     1343.29    124.20 o 
  -9   0   6     7508.42     7394.00    348.83 o 
  -8   0   6       11.88        2.21     24.34 o 
  -7   0   6     5813.31     5792.20    143.48 o 
  -6   0   6     3906.41     3813.32     98.46 o 
  -5   0   6     1581.27     1808.36     53.01 o 
  -4   0   6    16315.33    17819.54    390.92 o 
  -3   0   6       64.82       69.47     11.59 o 
  -2   0   6    48345.77    53084.87   1139.90 o 
  -1   0   6    19982.64    21272.07    460.54 o 
   1   0   6    26378.38    30389.08   1164.49 o 
   2   0   6    19257.02    20647.03    541.28 o 
   3   0   6      206.93      331.92     35.98 o 
   4   0   6    12933.17    13441.21    359.39 o 
   5   0   6    14556.34    14168.14    836.57 o 
   6   0   6     1195.57     1129.34     59.88 o 
   7   0   6     6400.42     5819.68    341.34 o 
   8   0   6       89.22       97.72     36.43 o 
   9   0   6     3626.21     3621.00    141.13 o 
  10   0   6      546.96      556.65     70.56 o 
  11   0   6      260.14      178.59     68.31 o 
 -12   1   6       63.37      130.41     89.08 o 
 -11   1   6     2827.73     2970.75    194.44 o 
 -10   1   6      733.31      702.59     91.87 o 
  -9   1   6      596.75      516.88     67.99 o 
  -8   1   6     3758.94     3776.12    104.16 o 
  -7   1   6     4372.83     4429.99    115.08 o 
  -6   1   6     2721.69     2651.91     74.02 o 
  -5   1   6     4869.43     5252.82    127.27 o 
  -4   1   6     7580.10     8194.75    187.53 o 
  -3   1   6    32906.66    35941.29    774.24 o 
  -2   1   6     6001.21     7242.85    163.74 o 
  -1   1   6       90.82       80.43     13.65 o 
   0   1   6    28626.04    30622.76    794.26 o 
   1   1   6    20394.42    24132.30    783.11 o 
   2   1   6     3255.22     3416.95    205.89 o 
   3   1   6    35552.12    37707.18    815.25 o 
   4   1   6       65.83       91.79     24.81 o 
   5   1   6    11770.84    12482.97    363.76 o 
   6   1   6     2171.65     2166.78    156.86 o 
   7   1   6       15.45       38.32     32.53 o 
   8   1   6     8553.04     8617.53    372.92 o 
   9   1   6      938.68      896.31    155.04 o 
  10   1   6      328.76      479.21    132.98 o 
  11   1   6     1435.07     1539.02    128.91 o 
 -12   2   6       10.13      -52.25     80.94 o 
 -11   2   6     1258.20     1099.17    119.70 o 
 -10   2   6     1037.01     1293.18    118.42 o 
  -9   2   6      860.76      934.89     48.35 o 
  -8   2   6     5368.92     5441.82    204.39 o 
  -7   2   6      458.29      440.36     48.68 o 
  -6   2   6     2665.53     2696.01     76.27 o 
  -5   2   6    11975.10    12672.55    286.51 o 
  -4   2   6      529.56      632.22     28.23 o 
  -3   2   6    20973.20    22011.54    481.24 o 
  -2   2   6     3340.47     3253.65     80.92 o 
  -1   2   6    10925.08    13360.03    355.62 o 
   0   2   6    26059.44    28294.76    612.16 o 
   1   2   6     1416.00     1265.48     37.03 o 
   2   2   6      470.07      377.27     29.66 o 
   3   2   6    26448.85    30055.70    830.73 o 
   4   2   6     4178.82     3974.34    133.91 o 
   5   2   6     2824.57     2716.82    102.94 o 
   6   2   6     1746.79     1625.75     76.49 o 
   7   2   6     4511.46     4266.36    152.60 o 
   8   2   6     2150.14     2159.25    100.13 o 
   9   2   6      570.88      650.61     97.11 o 
  10   2   6      813.38      736.47     85.33 o 
  11   2   6      522.54      560.06     68.67 o 
 -11   3   6      120.97      275.38     83.09 o 
 -10   3   6      440.06      495.82     53.30 o 
  -9   3   6     4629.77     4753.50    130.99 o 
  -8   3   6      797.39      779.33     42.48 o 
  -7   3   6     1201.80     1181.73     48.80 o 
  -6   3   6     3707.64     3736.21    100.09 o 
  -5   3   6     2811.20     2656.69     74.54 o 
  -4   3   6     3649.16     3369.16     87.86 o 
  -3   3   6      432.44      404.35     23.35 o 
  -2   3   6     7396.00     6688.63    188.95 o 
  -1   3   6    11988.60    11351.35    332.88 o 
   0   3   6     6059.75     5149.93    122.43 o 
   1   3   6    10465.68    10478.22    385.67 o 
   2   3   6    79618.27    85823.95   1840.47 o 
   3   3   6      863.86      650.82     43.58 o 
   4   3   6     1482.30     1394.12     64.98 o 
   5   3   6     3698.78     3645.12    130.61 o 
   6   3   6      156.27      132.40     44.76 o 
   7   3   6      570.37      647.76     91.97 o 
   8   3   6       83.28      112.50     65.53 o 
   9   3   6     2840.99     2834.55    242.83 o 
  10   3   6     1312.15     1261.75     84.36 o 
 -11   4   6      501.60      618.00    100.43 o 
 -10   4   6      125.26       84.36     34.07 o 
  -9   4   6       91.16      102.47     31.60 o 
  -8   4   6        3.60        5.48     26.41 o 
  -7   4   6     3828.24     3564.48    100.98 o 
  -6   4   6      452.09      416.42     30.43 o 
  -5   4   6     1035.59      895.97     38.73 o 
  -4   4   6    29891.43    32272.06    705.94 o 
  -3   4   6     1246.49     1056.88     49.35 o 
  -2   4   6     1126.87     1290.52     53.89 o 
  -1   4   6     1953.51     2209.78     76.40 o 
   0   4   6    21252.63    20702.68    456.26 o 
   1   4   6     1325.45     1280.53     62.44 o 
   2   4   6      417.26      411.22     42.31 o 
   3   4   6     1897.25     1543.73    163.53 o 
   4   4   6     2198.81     2029.33     85.94 o 
   5   4   6       82.55       76.04     30.43 o 
   6   4   6      990.72      941.89     87.80 o 
   7   4   6      502.59      558.05     52.27 o 
   8   4   6     1096.04     1044.65     71.49 o 
   9   4   6      149.98      137.51     47.23 o 
  10   4   6       90.53       33.72     49.55 o 
 -11   5   6     1100.22     1118.45    103.64 o 
 -10   5   6        5.52       23.88     35.04 o 
  -9   5   6       11.45       27.40     34.92 o 
  -8   5   6     2233.41     2257.96     77.10 o 
  -7   5   6      125.73      132.56     27.73 o 
  -6   5   6       87.28       81.99     24.88 o 
  -5   5   6     3067.06     3057.45     88.00 o 
  -4   5   6      108.33      138.22     49.44 o 
  -3   5   6       13.75        1.78     24.29 o 
  -2   5   6      287.83      200.53     27.84 o 
  -1   5   6     7359.57     7227.09    208.96 o 
   0   5   6     3826.44     3421.27     91.43 o 
   1   5   6      116.22      139.90     20.41 o 
   2   5   6     1202.08     1221.45     43.58 o 
   3   5   6     3175.36     3173.69    230.49 o 
   4   5   6      609.05      587.80    111.35 o 
   5   5   6     1592.36     1477.33     82.67 o 
   6   5   6     1364.67     1223.37    109.85 o 
   7   5   6     1124.20     1054.07    112.64 o 
   8   5   6     1188.81     1131.22     77.11 o 
   9   5   6        9.15       49.64     48.26 o 
  10   5   6      827.77      758.03     75.80 o 
 -11   6   6       60.06       93.36     67.24 o 
 -10   6   6        0.48       58.35     42.70 o 
  -9   6   6      597.36      613.28     46.79 o 
  -8   6   6       32.77       29.40     28.88 o 
  -7   6   6        4.72       15.37     32.92 o 
  -6   6   6       13.67       49.12     25.98 o 
  -5   6   6       22.49      -10.48     22.98 o 
  -4   6   6      263.83      254.98     28.60 o 
  -3   6   6     2741.66     2387.90     91.97 o 
  -2   6   6        2.30       -6.18     24.16 o 
  -1   6   6     8121.82     7803.63    228.43 o 
   0   6   6     6973.50     6313.67    156.63 o 
   1   6   6      244.02      264.34     24.67 o 
   2   6   6     5714.14     5406.40    136.66 o 
   3   6   6     8026.85     7972.49    191.79 o 
   4   6   6     1418.40     1121.92     67.80 o 
   5   6   6       75.35       62.54     37.85 o 
   6   6   6     1387.08     1421.16     86.87 o 
   7   6   6      438.26      422.08    109.75 o 
   8   6   6     2050.94     1904.12    429.03 o 
   9   6   6     1042.24     1044.10    382.88 o 
 -10   7   6      370.90      316.96     54.01 o 
  -9   7   6       87.05       95.43     54.50 o 
  -8   7   6     2215.91     2161.96     98.94 o 
  -7   7   6      368.66      409.80     50.34 o 
  -6   7   6      705.05      702.81     43.70 o 
  -5   7   6      110.47      124.70     27.50 o 
  -4   7   6      350.25      268.87     39.51 o 
  -3   7   6       13.40       -3.17     29.95 o 
  -2   7   6     2750.44     2264.89    170.13 o 
  -1   7   6     3225.96     3175.54    112.58 o 
   0   7   6      312.01      313.09     29.01 o 
   1   7   6      197.72      220.56     27.71 o 
   2   7   6     1271.88     1257.87     50.52 o 
   3   7   6      891.81      920.48     62.54 o 
   4   7   6       10.63       42.32     39.06 o 
   5   7   6        1.16       53.04     42.37 o 
   6   7   6     2218.75     2010.78    104.74 o 
   7   7   6      267.80      333.81    124.09 o 
   8   7   6       67.53       69.46     59.92 o 
   9   7   6       26.41      -46.91     60.06 o 
 -10   8   6      161.00      166.66     54.66 o 
  -9   8   6      143.61      109.36     45.75 o 
  -8   8   6     2668.90     2722.14    180.52 o 
  -7   8   6     1521.80     1403.11     99.92 o 
  -6   8   6     1772.84     1792.74     90.69 o 
  -5   8   6      478.82      476.36     39.72 o 
  -4   8   6     3459.23     3596.25    355.04 o 
  -3   8   6        7.85      -31.72     34.80 o 
  -2   8   6       10.14       43.16     48.82 o 
  -1   8   6      143.77      135.74     48.61 o 
   0   8   6     2787.81     2798.55     87.62 o 
   1   8   6       20.42       20.89     25.72 o 
   2   8   6     1051.37     1049.70     50.05 o 
   3   8   6     3936.15     4013.84    152.84 o 
   4   8   6     2617.24     2711.24    120.31 o 
   5   8   6       22.06        7.76     44.75 o 
   6   8   6      111.39      154.30     49.74 o 
   7   8   6        7.31      -26.29     50.20 o 
   8   8   6      218.49      210.05     65.99 o 
  -9   9   6      303.73      413.17     60.37 o 
  -8   9   6      246.56      257.82     54.69 o 
  -7   9   6        8.23      -14.78     41.61 o 
  -6   9   6       35.26      112.00     31.73 o 
  -5   9   6       21.75        1.34     26.39 o 
  -4   9   6      131.15      139.78     53.75 o 
  -3   9   6        5.21      -32.13     39.18 o 
  -2   9   6     1339.01     1181.90     90.47 o 
  -1   9   6       60.63       62.43     35.67 o 
   0   9   6     2141.04     2010.32     83.88 o 
   1   9   6       59.44       73.71     28.34 o 
   2   9   6      274.11      334.29     51.37 o 
   3   9   6      619.73      629.93     62.21 o 
   4   9   6      405.37      516.50     66.81 o 
   5   9   6       28.90       96.97     49.95 o 
   6   9   6       62.39        7.29     52.66 o 
   7   9   6        6.09      -20.99     50.57 o 
  -9  10   6      235.65      143.51     80.94 o 
  -8  10   6     2060.00     1993.06    107.78 o 
  -7  10   6      585.18      616.99     66.03 o 
  -6  10   6      935.38      923.66     72.86 o 
  -5  10   6     1407.68     1383.16     97.86 o 
  -4  10   6      276.77      182.79     49.77 o 
  -3  10   6      289.83      267.51     47.53 o 
  -2  10   6       19.40       22.75     47.86 o 
  -1  10   6        2.27       24.05     37.29 o 
   0  10   6       20.51       30.43     30.18 o 
   1  10   6      229.01      258.11     35.96 o 
   2  10   6     1774.71     1620.71     92.58 o 
   3  10   6     3777.12     3762.32    154.74 o 
   4  10   6      145.24      158.38     51.08 o 
   5  10   6       91.53       80.63     52.12 o 
   6  10   6       38.95       44.96     57.18 o 
  -8  11   6      365.96      370.61     63.94 o 
  -7  11   6      145.37      239.77     56.56 o 
  -6  11   6      815.90      843.93     74.13 o 
  -5  11   6     1717.67     1606.35    175.59 o 
  -4  11   6       94.99       91.31     51.91 o 
  -3  11   6      265.10      269.45     53.03 o 
  -2  11   6      116.10      192.53     48.07 o 
  -1  11   6       10.71       33.72     58.14 o 
   0  11   6     2223.25     2054.48     81.45 o 
   1  11   6      767.76      800.54     71.16 o 
   2  11   6      246.06      283.26     52.78 o 
   3  11   6     3282.88     3459.30    150.13 o 
   4  11   6       45.42       14.10     53.73 o 
   5  11   6        4.47       24.49     53.88 o 
  -7  12   6       58.92      107.98     58.71 o 
  -6  12   6       78.92        7.23     50.96 o 
  -5  12   6        3.70      -59.85     59.85 o 
  -4  12   6      114.14      144.07     53.18 o 
  -3  12   6       96.52       80.74     46.08 o 
  -2  12   6      434.11      428.59     61.88 o 
  -1  12   6      711.42      778.53     69.06 o 
   0  12   6      312.06      312.04     44.02 o 
   1  12   6       87.00       90.55     79.02 o 
   2  12   6      385.11      343.97     64.44 o 
   3  12   6      120.28      195.43     56.88 o 
   4  12   6      149.38      151.86     68.10 o 
  -5  13   6      335.47      322.66     64.58 o 
  -4  13   6      332.66      379.53    116.71 o 
  -3  13   6      237.29      266.07     59.67 o 
  -2  13   6      110.40       66.34     50.80 o 
  -1  13   6       36.53      107.45     66.81 o 
   0  13   6      159.41      161.03     75.16 o 
   1  13   6      966.92     1095.17     86.54 o 
   2  13   6     1606.02     1486.11    101.91 o 
  -1 -14   7        1.84      107.50     77.95 o 
   0 -14   7     1135.86     1324.07    157.93 o 
   1 -14   7     1137.54     1161.29     86.60 o 
   2 -14   7      302.04      176.39     62.46 o 
   3 -14   7     1078.71     1150.48    127.52 o 
  -2 -13   7      218.88      254.40     79.87 o 
  -1 -13   7       61.14       45.66     61.03 o 
   0 -13   7      367.82      448.38     63.13 o 
   1 -13   7     1996.52     1898.84    102.92 o 
   2 -13   7        4.68        6.59     52.68 o 
   3 -13   7      705.39      792.98     76.98 o 
   4 -13   7      933.25      963.45    102.47 o 
   5 -13   7      336.78      357.96     66.40 o 
  -5 -12   7        5.60       17.99     86.30 o 
  -4 -12   7       66.84       77.95     77.09 o 
  -3 -12   7        2.95       65.53     72.59 o 
  -2 -12   7       47.67      103.90     58.14 o 
  -1 -12   7      468.89      591.18     60.79 o 
   0 -12   7      616.97      719.43     66.99 o 
   1 -12   7     7782.71     7394.63    294.44 o 
   2 -12   7        6.03       59.74     50.42 o 
   3 -12   7       23.49       25.10     44.35 o 
   4 -12   7      371.52      327.40     61.80 o 
   5 -12   7      392.68      406.41     64.69 o 
   6 -12   7        7.77      -14.56     54.13 o 
   7 -12   7        1.64      -53.05     53.05 o 
  -6 -11   7      332.68      411.79    107.50 o 
  -5 -11   7      556.85      684.39    107.93 o 
  -4 -11   7       17.11       29.12     69.60 o 
  -3 -11   7     1657.43     1742.17    100.75 o 
  -2 -11   7       92.64       41.14     32.32 o 
  -1 -11   7      880.22      954.91     68.88 o 
   0 -11   7     5506.29     5580.15    190.35 o 
   1 -11   7      518.34      617.66     59.34 o 
   2 -11   7      213.54      208.89     48.03 o 
   3 -11   7     6002.30     6264.05    213.06 o 
   4 -11   7       91.23      132.11     54.11 o 
   5 -11   7       72.47       40.99     51.39 o 
   6 -11   7     1999.82     1933.54    106.88 o 
   7 -11   7      194.24      194.91     58.66 o 
   8 -11   7      100.76      116.79     56.54 o 
  -7 -10   7     1269.27     1461.71    152.47 o 
  -6 -10   7      477.76      487.81    102.79 o 
  -5 -10   7     1716.01     1887.85    150.97 o 
  -4 -10   7       92.17       52.91     30.52 o 
  -3 -10   7      671.44      725.56     53.69 o 
  -2 -10   7     1739.65     1699.30     86.02 o 
  -1 -10   7      160.61      231.65     41.50 o 
   0 -10   7      478.41      507.89    103.54 o 
   1 -10   7     1952.55     2021.16    110.28 o 
   2 -10   7     2942.29     2871.17    118.64 o 
   3 -10   7        0.01      -38.54     38.54 o 
   4 -10   7     1983.73     2102.40    102.04 o 
   5 -10   7      204.52      163.72     49.29 o 
   6 -10   7       30.12       18.78     45.84 o 
   7 -10   7      811.46      947.38    107.28 o 
   8 -10   7      129.18      162.00    155.04 o 
  -8  -9   7       26.77       59.74     82.02 o 
  -7  -9   7     1107.88     1170.48    129.55 o 
  -6  -9   7       53.40       59.96     65.10 o 
  -5  -9   7       31.75      -31.05     64.46 o 
  -3  -9   7      570.02      628.18     42.30 o 
  -2  -9   7     3196.01     2960.45    232.23 o 
  -1  -9   7     3184.41     2908.94     90.58 o 
   0  -9   7        1.53        0.50     46.32 o 
   1  -9   7      257.95      251.86     41.11 o 
   2  -9   7      692.74      596.02     54.28 o 
   3  -9   7      593.66      541.48     51.09 o 
   4  -9   7     2059.09     1973.49     93.20 o 
   5  -9   7      732.46      754.78     74.95 o 
   6  -9   7       50.69       55.09     43.47 o 
   7  -9   7     1110.01      934.24     71.60 o 
   8  -9   7      134.43      103.81     50.75 o 
   9  -9   7       57.01       45.20     55.87 o 
  -9  -8   7      317.40      285.66     98.29 o 
  -8  -8   7      136.13      188.66     83.51 o 
  -7  -8   7     1334.74     1420.17    137.69 o 
  -6  -8   7        0.81       68.52     63.39 o 
  -5  -8   7      101.80       95.62     40.64 o 
  -4  -8   7     1195.67     1117.88     64.42 o 
  -3  -8   7      963.76      900.05     46.09 o 
  -2  -8   7        2.71       47.45     25.82 o 
  -1  -8   7      366.86      437.48     41.16 o 
   0  -8   7    18009.38    18259.54    414.20 o 
   1  -8   7       11.75       13.17     22.53 o 
   2  -8   7       24.61       21.10     34.14 o 
   3  -8   7     6329.49     6126.79    196.72 o 
   4  -8   7      192.96      228.77     42.17 o 
   5  -8   7       13.18       11.34     38.00 o 
   6  -8   7     1124.68      881.28     65.30 o 
   7  -8   7       74.92       46.10     39.97 o 
   8  -8   7      509.30      571.36     61.19 o 
   9  -8   7        1.70      -38.06     48.38 o 
  10  -8   7      117.02      141.97     74.73 o 
  -9  -7   7     1359.84     1492.12    150.75 o 
  -8  -7   7        4.05       62.96     80.94 o 
  -7  -7   7      668.82      811.16    106.21 o 
  -6  -7   7     1364.29     1513.32    126.77 o 
  -5  -7   7     2212.08     2312.12     93.43 o 
  -4  -7   7     4159.67     4108.04    141.82 o 
  -3  -7   7     1324.63     1221.12     74.88 o 
  -2  -7   7    15024.21    15324.24    348.89 o 
  -1  -7   7      127.20      129.88     22.57 o 
   0  -7   7     3950.95     3970.58    106.02 o 
   1  -7   7        3.49       35.28     19.15 o 
   2  -7   7     2270.88     2067.72    114.35 o 
   3  -7   7      994.58      944.31     58.04 o 
   4  -7   7     1232.12     1194.95     65.13 o 
   5  -7   7     4491.75     4385.16    184.37 o 
   6  -7   7      100.51      141.43     40.75 o 
   7  -7   7        6.16       21.93     39.13 o 
   8  -7   7       52.31       41.17     49.68 o 
   9  -7   7       64.64       64.25     50.83 o 
  10  -7   7        4.92       20.99     77.52 o 
 -10  -6   7      330.74      460.40    102.57 o 
  -9  -6   7       34.15       85.87     74.95 o 
  -8  -6   7       23.79      -40.47     63.39 o 
  -7  -6   7      539.08      371.53     78.16 o 
  -6  -6   7      864.08      835.05     63.17 o 
  -5  -6   7     1890.09     1944.49     64.10 o 
  -4  -6   7    17260.17    17921.88    508.36 o 
  -3  -6   7     4840.28     4868.89    123.72 o 
  -2  -6   7     2114.39     1834.12     57.65 o 
  -1  -6   7     2298.71     1927.19     58.81 o 
   0  -6   7     2860.40     2711.63     75.17 o 
   1  -6   7       44.48       83.87     18.19 o 
   2  -6   7        3.15       -4.88     22.59 o 
   3  -6   7      878.42      962.87     79.45 o 
   4  -6   7      139.86       94.12     30.56 o 
   5  -6   7      589.19      565.33     48.35 o 
   6  -6   7    12655.92    11721.76    340.80 o 
   7  -6   7     2094.63     2054.63     93.27 o 
   8  -6   7     1857.20     1948.37     93.91 o 
   9  -6   7       15.60      -15.20     64.88 o 
  10  -6   7      312.06      377.95     90.37 o 
 -10  -5   7       60.03       68.52     86.30 o 
  -9  -5   7     1454.86     1599.62    143.90 o 
  -8  -5   7      143.02      154.82     66.81 o 
  -7  -5   7      162.58      117.13     68.52 o 
  -6  -5   7     1322.75     1290.51     62.98 o 
  -5  -5   7     8632.41     8911.77    209.71 o 
  -4  -5   7      635.93      683.85     40.48 o 
  -3  -5   7     2544.47     2382.22     67.54 o 
  -2  -5   7     7974.27     7846.12    182.79 o 
  -1  -5   7     4119.51     4092.41    101.92 o 
   0  -5   7     4194.19     3984.42    121.13 o 
   1  -5   7      818.28      882.28     32.50 o 
   2  -5   7    42442.93    44818.63   1175.68 o 
   3  -5   7       58.81       66.98     24.56 o 
   4  -5   7      144.83      142.13     36.08 o 
   5  -5   7      351.25      301.19     39.59 o 
   6  -5   7      184.55      181.83     39.02 o 
   7  -5   7      601.95      566.49     69.92 o 
   8  -5   7      428.72      461.41     50.33 o 
   9  -5   7     1152.18     1067.48    103.43 o 
  10  -5   7     1800.29     2145.03    156.75 o 
  11  -5   7      310.58      376.24     95.29 o 
 -11  -4   7      680.47      963.41    129.98 o 
 -10  -4   7       82.06       30.84     74.52 o 
  -9  -4   7       22.45      -45.61     64.67 o 
  -8  -4   7        4.25        2.78     58.25 o 
  -7  -4   7     4509.67     4608.48    238.34 o 
  -6  -4   7      888.07      877.97     84.16 o 
  -5  -4   7     9311.50     9199.00    269.71 o 
  -4  -4   7    19274.16    19516.38    431.95 o 
  -3  -4   7     5510.55     5788.45    137.32 o 
  -2  -4   7     1047.13     1542.18     45.78 o 
  -1  -4   7      237.79      169.16     16.14 o 
   0  -4   7    25046.83    26176.61    690.73 o 
   1  -4   7     5262.92     5999.10    139.77 o 
   2  -4   7     5064.13     5358.72    213.82 o 
   3  -4   7      113.66      134.66     24.98 o 
   4  -4   7    14101.87    14881.17    410.74 o 
   5  -4   7        0.42        9.39     19.89 o 
   6  -4   7      310.80      309.59     46.68 o 
   7  -4   7     8643.43     7924.79   1177.55 o 
   8  -4   7      789.29      863.49     58.38 o 
   9  -4   7       76.35       81.59     56.10 o 
  10  -4   7       21.95       11.78     69.17 o 
  11  -4   7      444.22      471.32     98.50 o 
 -11  -3   7      536.45      557.62    104.29 o 
 -10  -3   7      210.33      152.90     88.01 o 
  -9  -3   7      388.20      301.08     77.73 o 
  -8  -3   7     3908.27     3886.40    215.21 o 
  -7  -3   7        8.22       68.74     52.89 o 
  -6  -3   7     6928.16     6585.26    200.92 o 
  -5  -3   7    14780.45    14169.09    724.11 o 
  -4  -3   7      927.20      855.58     37.27 o 
  -3  -3   7     1741.56     1571.44     54.80 o 
  -2  -3   7    15377.82    15648.15    343.84 o 
  -1  -3   7     6282.76     6343.49    145.21 o 
   0  -3   7     6141.03     6510.62    148.67 o 
   1  -3   7     5771.04     6229.24    181.82 o 
   2  -3   7      314.75      266.67     25.03 o 
   3  -3   7    16378.91    17255.16    380.94 o 
   4  -3   7      336.24      264.33     21.11 o 
   5  -3   7     3318.73     3295.07     89.56 o 
   6  -3   7     2612.95     2699.37     79.30 o 
   7  -3   7     4130.90     4217.70    139.61 o 
   8  -3   7      556.92      522.71     71.31 o 
   9  -3   7      648.91      576.89     85.01 o 
  10  -3   7      210.12      219.06     79.45 o 
  11  -3   7      304.31      409.65     90.37 o 
 -11  -2   7      170.27      292.73     97.65 o 
 -10  -2   7      621.89      594.88     95.72 o 
  -9  -2   7      109.17       55.25     71.09 o 
  -8  -2   7      819.85      915.23     93.15 o 
  -7  -2   7       10.90      -16.70     45.18 o 
  -6  -2   7     2471.60     2380.19     85.72 o 
  -5  -2   7     5895.51     5913.38    176.28 o 
  -4  -2   7      408.22      529.81     30.94 o 
  -3  -2   7     1823.03     2327.05    115.21 o 
  -2  -2   7    15387.22    16794.48    661.69 o 
  -1  -2   7    21998.58    24375.12    663.00 o 
   0  -2   7      647.91      743.36     24.51 o 
   1  -2   7     2996.37     3214.35     77.07 o 
   2  -2   7     6636.63     6980.31    194.79 o 
   3  -2   7      791.00      927.71     32.75 o 
   4  -2   7       19.16       29.44     16.58 o 
   5  -2   7     2121.04     2192.56     65.71 o 
   6  -2   7     1785.01     1832.31    100.46 o 
   7  -2   7     3276.34     3127.62    122.92 o 
   8  -2   7        6.80        9.64     46.68 o 
   9  -2   7      900.19      865.76     94.01 o 
  10  -2   7      653.29      769.19     90.79 o 
  11  -2   7      376.51      392.94     83.73 o 
 -11  -1   7       37.70       65.95     86.73 o 
 -10  -1   7      335.09      342.84     87.37 o 
  -9  -1   7     1444.50     1480.56    125.27 o 
  -8  -1   7      131.31      120.13     63.17 o 
  -7  -1   7    12146.53    12738.62    368.76 o 
  -6  -1   7      794.21      675.42     39.25 o 
  -5  -1   7     1363.17     1164.94     47.93 o 
  -4  -1   7    37072.37    40793.58   1109.84 o 
  -3  -1   7    14516.41    14907.27    593.16 o 
  -2  -1   7    12648.32    13956.07    552.48 o 
  -1  -1   7     6311.92     7064.71    197.42 o 
   0  -1   7     2100.80     2094.86     64.64 o 
   1  -1   7     5035.21     5552.50    222.28 o 
   2  -1   7      710.81      832.27     27.99 o 
   3  -1   7        7.40       50.29     14.89 o 
   4  -1   7    26092.80    27893.07    610.21 o 
   5  -1   7       95.22       94.09     20.03 o 
   6  -1   7     9201.19     9240.67    216.53 o 
   7  -1   7     4447.46     4220.26    148.51 o 
   8  -1   7      149.54      198.50     41.05 o 
   9  -1   7     1408.90     1279.91    109.42 o 
  10  -1   7      367.76      242.19     74.31 o 
  11  -1   7       25.81       51.61     74.09 o 
 -11   0   7       89.18      -16.70     78.37 o 
 -10   0   7     1195.18     1207.74    118.85 o 
  -9   0   7     2595.37     2445.65     99.10 o 
  -8   0   7     1546.21     1509.48     70.11 o 
  -7   0   7      313.81      263.21     25.60 o 
  -6   0   7     1624.65     1647.71     52.81 o 
  -5   0   7    19370.33    20095.90    443.00 o 
  -4   0   7     2759.33     2673.71     69.16 o 
  -3   0   7      317.22      363.71     18.00 o 
  -2   0   7     8239.68     8503.11    189.95 o 
  -1   0   7     1580.58     1694.18     96.68 o 
   1   0   7       89.17       44.69     12.74 o 
   2   0   7     1087.73     1278.18     46.68 o 
   3   0   7    11272.78    12810.70    343.05 o 
   4   0   7     5677.36     5404.54    154.85 o 
   5   0   7      294.25      309.97     43.90 o 
   6   0   7     6210.99     6049.21    270.46 o 
   7   0   7     1858.19     1788.97     93.58 o 
   8   0   7       85.00       70.32     42.26 o 
   9   0   7       22.58       30.05     41.49 o 
  10   0   7      201.97      287.59     73.88 o 
  11   0   7      121.18       21.63     73.02 o 
 -11   1   7     1188.75     1348.86    131.48 o 
 -10   1   7      159.33      188.01     76.66 o 
  -9   1   7     1254.15     1239.17     67.23 o 
  -8   1   7      469.68      471.06     50.92 o 
  -7   1   7      471.24      452.23     30.67 o 
  -6   1   7      112.42       68.20     19.76 o 
  -5   1   7     4722.69     4711.97    115.85 o 
  -4   1   7     1146.47     1448.06     44.31 o 
  -3   1   7     1167.65     1264.05     38.80 o 
  -2   1   7       16.96       15.88     12.27 o 
  -1   1   7      253.53      304.48     24.63 o 
   0   1   7      483.05      480.45     23.20 o 
   1   1   7      654.47      738.60     33.99 o 
   2   1   7     1394.45     1395.25     54.63 o 
   3   1   7      950.69      857.51     30.48 o 
   4   1   7       36.43       76.52     27.88 o 
   5   1   7      152.72       96.78     30.33 o 
   6   1   7       60.79       86.02     31.95 o 
   7   1   7      218.03      250.30     41.16 o 
   8   1   7      105.61      120.04     41.95 o 
   9   1   7      101.15       97.18     45.68 o 
  10   1   7       67.69       70.64     54.93 o 
  11   1   7        3.46      -11.99     70.88 o 
 -11   2   7       71.60       45.83     78.16 o 
 -10   2   7      181.23      208.91     47.42 o 
  -9   2   7     1810.62     1842.43     84.38 o 
  -8   2   7     2736.03     2803.77     84.94 o 
  -7   2   7     3327.13     3028.95     86.82 o 
  -6   2   7     1961.17     1818.31     58.37 o 
  -5   2   7    27500.92    29407.13    643.92 o 
  -4   2   7     6752.92     7278.41    169.37 o 
  -3   2   7     6338.37     6735.64    156.75 o 
  -2   2   7     3268.46     2833.74    120.77 o 
  -1   2   7     1263.25     1392.02     49.55 o 
   0   2   7      713.86      822.10    116.17 o 
   1   2   7      465.14      432.20     19.74 o 
   2   2   7      275.28      241.01     25.79 o 
   3   2   7    32443.19    33317.38    723.87 o 
   4   2   7     8876.43     9167.99    274.67 o 
   5   2   7      690.54      618.46     46.94 o 
   6   2   7     7354.38     7115.34    227.10 o 
   7   2   7      376.51      384.84     44.97 o 
   8   2   7       10.33      -28.38     38.57 o 
   9   2   7      154.62      208.22     48.46 o 
  10   2   7      423.79      390.29     56.80 o 
 -11   3   7      180.91      189.73     83.94 o 
 -10   3   7      476.09      489.38     53.74 o 
  -9   3   7      492.13      575.53     40.72 o 
  -8   3   7      610.82      702.67     72.16 o 
  -7   3   7     4877.63     4772.35    125.07 o 
  -6   3   7      256.29      276.09     35.90 o 
  -5   3   7     7440.20     7279.01    174.08 o 
  -4   3   7     2166.03     2454.29     69.28 o 
  -3   3   7    16853.11    17919.11    397.73 o 
  -2   3   7     2321.14     2267.77     76.75 o 
  -1   3   7      530.22      524.28     30.08 o 
   0   3   7     3123.46     3077.97     78.72 o 
   1   3   7    14680.08    15090.53    462.78 o 
   2   3   7     3541.78     3389.78    126.53 o 
   3   3   7     8953.27     9040.06    269.95 o 
   4   3   7     8966.98     8484.56    259.10 o 
   5   3   7     1560.63     1465.49     72.89 o 
   6   3   7     3023.86     2935.61    214.89 o 
   7   3   7     1843.17     1853.03     89.79 o 
   8   3   7      743.02      633.20     58.96 o 
   9   3   7      269.13      217.36     48.49 o 
  10   3   7       48.24       33.68     49.77 o 
 -11   4   7        9.04        7.71     72.81 o 
 -10   4   7      210.90      316.75     54.50 o 
  -9   4   7     1410.54     1505.98     62.36 o 
  -8   4   7     1595.79     1628.04     61.88 o 
  -7   4   7      102.05      106.18     26.19 o 
  -6   4   7      210.54      207.55     26.08 o 
  -5   4   7      153.52      191.98     22.74 o 
  -4   4   7      267.26      266.00     27.62 o 
  -3   4   7      312.27      329.00     31.99 o 
  -2   4   7      113.54      169.43     25.25 o 
  -1   4   7    14608.49    15538.17    419.45 o 
   0   4   7     4852.15     4644.62    114.97 o 
   1   4   7     1578.70     1718.42     52.19 o 
   2   4   7    11550.97    11999.87    272.46 o 
   3   4   7     2273.35     2213.06    179.37 o 
   4   4   7      321.90      309.96     36.65 o 
   5   4   7     2143.00     1958.35     87.68 o 
   6   4   7        6.00       35.05     33.51 o 
   7   4   7     1075.65     1026.96    160.39 o 
   8   4   7      880.24      708.31     62.89 o 
   9   4   7       42.30      -42.64     44.65 o 
  10   4   7        3.62      -13.63     49.10 o 
 -11   5   7       10.74       84.37     66.17 o 
 -10   5   7      649.23      691.90     49.76 o 
  -9   5   7        3.66       50.42     30.58 o 
  -8   5   7      624.49      656.81     64.44 o 
  -7   5   7       13.31        4.19     24.84 o 
  -6   5   7     3883.29     3738.78    104.53 o 
  -5   5   7     3266.64     3106.47     89.59 o 
  -4   5   7      134.35      121.11     22.01 o 
  -3   5   7    10289.73    10835.71    305.43 o 
  -2   5   7      250.10      230.47     51.71 o 
  -1   5   7      817.82      862.03     44.69 o 
   0   5   7     1984.50     1738.97     55.71 o 
   1   5   7     4008.23     3619.06    117.93 o 
   2   5   7     2937.83     2957.42     82.01 o 
   3   5   7     6386.51     6138.24    150.42 o 
   4   5   7     8652.41     8371.28    296.47 o 
   5   5   7     5847.85     5467.43    195.62 o 
   6   5   7     1009.76     1076.09     68.64 o 
   7   5   7       18.25       20.11     42.41 o 
   8   5   7      459.81      424.51     54.01 o 
   9   5   7      568.54      421.81     61.07 o 
  10   5   7      312.28      269.18     61.89 o 
 -11   6   7       12.28      -20.56     63.81 o 
 -10   6   7      124.48      183.03     46.55 o 
  -9   6   7      425.78      450.91     43.39 o 
  -8   6   7      481.05      474.55     41.66 o 
  -7   6   7      102.97       95.12     29.82 o 
  -6   6   7      788.45      703.81     54.12 o 
  -5   6   7     2544.47     2318.20    140.63 o 
  -4   6   7      616.04      546.99     35.00 o 
  -3   6   7     1078.92      916.59     93.15 o 
  -2   6   7      195.86      258.07     31.31 o 
  -1   6   7    17342.94    17166.96    711.80 o 
   0   6   7      169.94      155.09     22.41 o 
   1   6   7       45.77        3.90     20.41 o 
   2   6   7     6967.23     7069.02    172.82 o 
   3   6   7    16307.99    16247.56    476.53 o 
   4   6   7      169.48      272.60     45.30 o 
   5   6   7      432.52      365.32     53.45 o 
   6   6   7     8896.47     8060.86    544.23 o 
   7   6   7     1669.82     1259.96    157.82 o 
   8   6   7       16.12       23.59     51.76 o 
   9   6   7      729.33      622.83    148.51 o 
 -10   7   7      553.64      556.67     61.48 o 
  -9   7   7      195.02      225.53     87.90 o 
  -8   7   7      213.77      188.27     37.63 o 
  -7   7   7      275.24      273.40     35.67 o 
  -6   7   7       70.40       32.43     27.42 o 
  -5   7   7    20443.45    19802.02    451.37 o 
  -4   7   7     1566.20     1452.43     73.07 o 
  -3   7   7     4841.19     4776.13    205.04 o 
  -2   7   7     7512.39     7122.89    290.16 o 
  -1   7   7     1717.14     1538.79     69.79 o 
   0   7   7     4130.18     3742.56    114.56 o 
   1   7   7     6268.72     5692.90    146.86 o 
   2   7   7      112.02       98.24     24.08 o 
   3   7   7     5847.86     5489.12    189.37 o 
   4   7   7     1789.46     1868.68    100.54 o 
   5   7   7       70.58       69.69     46.19 o 
   6   7   7     1665.72     1462.70     91.51 o 
   7   7   7      781.03      892.74     88.01 o 
   8   7   7     1469.51     1316.68    165.10 o 
   9   7   7      244.00      194.73     65.40 o 
 -10   8   7       34.42       45.21     50.55 o 
  -9   8   7      305.27      397.44     52.54 o 
  -8   8   7      153.88      177.94     47.46 o 
  -7   8   7     1407.32     1249.59    149.78 o 
  -6   8   7      450.07      448.29     39.89 o 
  -5   8   7      280.53      285.72     46.04 o 
  -4   8   7     1328.08     1191.07     68.95 o 
  -3   8   7     3820.84     3690.54    134.44 o 
  -2   8   7      258.50      255.18     39.33 o 
  -1   8   7     2495.44     2293.67     93.87 o 
   0   8   7     2839.29     2760.88     87.64 o 
   1   8   7     3076.22     3119.31     95.21 o 
   2   8   7     6760.42     6681.69    171.53 o 
   3   8   7      214.24      245.39     48.77 o 
   4   8   7     4679.33     4294.00    163.54 o 
   5   8   7     3153.05     3151.02    136.96 o 
   6   8   7       85.68       26.70     59.42 o 
   7   8   7      805.69      805.30     78.21 o 
   8   8   7     1776.03     1462.82    102.93 o 
  -9   9   7     1117.72     1201.79     85.13 o 
  -8   9   7       33.48       76.42     50.78 o 
  -7   9   7      316.78      352.06     98.61 o 
  -6   9   7     1132.03      967.56     91.94 o 
  -5   9   7     1236.71     1070.25     57.71 o 
  -4   9   7     8462.15     8351.27    262.33 o 
  -3   9   7      152.37      106.20     39.20 o 
  -2   9   7     1404.73     1311.07     73.19 o 
  -1   9   7     7057.34     6314.24    202.59 o 
   0   9   7     2595.08     2544.29    134.33 o 
   1   9   7       89.60       90.89     29.27 o 
   2   9   7     7421.82     7186.62    253.65 o 
   3   9   7     3204.28     3413.23    142.83 o 
   4   9   7     1538.25     1361.15     84.85 o 
   5   9   7      819.67      767.35    121.10 o 
   6   9   7      742.08      655.38     70.11 o 
   7   9   7     1677.19     1705.47    161.35 o 
  -9  10   7       59.01       60.21     59.85 o 
  -8  10   7     1569.45     1398.33     93.25 o 
  -7  10   7      447.02      543.78    167.46 o 
  -6  10   7     2788.51     2590.35    118.49 o 
  -5  10   7     2950.07     2917.37    110.45 o 
  -4  10   7       21.95        4.41     38.99 o 
  -3  10   7       29.85       23.15     39.26 o 
  -2  10   7     9229.97     8858.94    362.43 o 
  -1  10   7        4.95       22.71     44.54 o 
   0  10   7     1543.83     1577.68     67.82 o 
   1  10   7     8201.83     7789.05    202.51 o 
   2  10   7      782.66      786.79     70.88 o 
   3  10   7      903.12      853.38     72.63 o 
   4  10   7     1162.99     1189.18     85.81 o 
   5  10   7      741.10      862.83     80.26 o 
   6  10   7     1424.30     1586.61    109.42 o 
  -8  11   7      131.59      152.07     59.73 o 
  -7  11   7       96.87      117.56     59.81 o 
  -6  11   7       52.01       -3.73     46.93 o 
  -5  11   7       76.22      186.84     80.84 o 
  -4  11   7     3613.14     3469.36    171.74 o 
  -3  11   7      206.04      271.82     49.44 o 
  -2  11   7     1455.41     1604.39    128.91 o 
  -1  11   7      921.79     1031.98     71.62 o 
   0  11   7      778.53      735.99     51.34 o 
   1  11   7     2116.39     2021.17    139.40 o 
   2  11   7      484.16      415.55     59.19 o 
   3  11   7      353.46      306.76     60.85 o 
   4  11   7     1030.08      979.92    100.75 o 
   5  11   7      830.87      795.63     93.79 o 
  -6  12   7      316.88      346.44     63.07 o 
  -5  12   7        4.22      -16.74     52.28 o 
  -4  12   7     1273.82     1274.52    153.32 o 
  -3  12   7      255.60      206.07     51.09 o 
  -2  12   7      393.77      461.96     59.57 o 
  -1  12   7     2930.87     2797.80    122.99 o 
   0  12   7      944.12      982.58     71.52 o 
   1  12   7       30.85       79.59     50.79 o 
   2  12   7      559.34      615.05     72.53 o 
   3  12   7      949.12      912.43     80.98 o 
   4  12   7       73.98       81.63     56.32 o 
  -5  13   7      702.49      727.30     74.42 o 
  -4  13   7      343.18      436.60     69.83 o 
  -3  13   7      386.40      361.98     59.70 o 
  -2  13   7     1085.68     1135.68     85.75 o 
  -1  13   7      349.91      383.81     59.66 o 
   0  13   7      194.36      200.43     87.80 o 
   1  13   7     1733.13     1752.26    110.71 o 
   2  13   7       27.24       31.04     57.22 o 
  -1 -14   8     1461.17     1553.58    136.62 o 
   0 -14   8      132.81       79.05     58.45 o 
   1 -14   8      580.30      607.00     73.03 o 
   2 -14   8      179.26      254.33     64.00 o 
  -2 -13   8        6.26      200.86     82.87 o 
  -1 -13   8      952.86     1104.74    116.28 o 
   0 -13   8      998.17      948.86     76.67 o 
   1 -13   8      396.96      419.46     61.48 o 
   2 -13   8       95.73      109.21     52.13 o 
   3 -13   8       64.45       77.66     54.79 o 
   4 -13   8      238.51      375.08     65.41 o 
   5 -13   8      368.34      326.49     68.59 o 
  -5 -12   8     4966.59     5435.06    303.86 o 
  -4 -12   8      704.11      739.42    109.42 o 
  -3 -12   8      550.42      464.25     85.44 o 
  -2 -12   8     3242.91     3662.63    200.22 o 
  -1 -12   8       11.33       48.80     57.82 o 
   0 -12   8      894.59      944.51    104.61 o 
   1 -12   8      512.76      515.92     63.99 o 
   2 -12   8      635.03      747.63     90.15 o 
   3 -12   8      492.83      579.59     66.70 o 
   4 -12   8       24.84       35.74     54.82 o 
   5 -12   8      355.43      387.09     62.07 o 
   6 -12   8     1028.87     1202.21     90.92 o 
  -6 -11   8       43.62       40.47     79.02 o 
  -5 -11   8       27.28      109.64     83.94 o 
  -4 -11   8      782.40      865.55    108.14 o 
  -3 -11   8      805.16      832.47     70.20 o 
  -2 -11   8       33.31       52.59     57.07 o 
  -1 -11   8      114.72      123.45     46.56 o 
   0 -11   8     2139.77     2189.06    200.11 o 
   1 -11   8        6.33       40.89     42.69 o 
   2 -11   8      479.15      401.39     54.98 o 
   3 -11   8       56.72       61.01     44.50 o 
   4 -11   8      648.59      707.09     66.36 o 
   5 -11   8        1.25       38.90     52.69 o 
   6 -11   8       79.16       -7.28     49.67 o 
   7 -11   8     1812.15     1834.16    107.92 o 
  -7 -10   8        4.00       26.55     90.15 o 
  -6 -10   8      506.12      517.79    102.36 o 
  -5 -10   8       24.22        9.64     73.88 o 
  -4 -10   8     1963.35     1877.62     93.54 o 
  -3 -10   8      225.22      259.81     47.69 o 
  -2 -10   8      292.52      328.90     39.20 o 
  -1 -10   8       55.32       48.23     40.97 o 
   0 -10   8     1131.14     1085.49     68.19 o 
   1 -10   8      359.45      424.69     53.32 o 
   2 -10   8      495.67      462.35     55.11 o 
   3 -10   8       42.36       15.44     37.92 o 
   4 -10   8     1629.17     1695.63    180.63 o 
   5 -10   8       95.77       83.86     44.40 o 
   6 -10   8      129.70      155.81     91.97 o 
   7 -10   8      678.40      588.87     66.83 o 
   8 -10   8      156.80       97.69     54.49 o 
  -8  -9   8     1553.11     1707.97    158.25 o 
  -7  -9   8        7.71       -8.57     81.37 o 
  -6  -9   8       88.59       99.57     78.37 o 
  -5  -9   8       27.10       -2.57     67.03 o 
  -4  -9   8     1571.43     1536.87     79.63 o 
  -3  -9   8       10.31       44.03     29.74 o 
  -2  -9   8     5530.91     5328.04    143.40 o 
  -1  -9   8     1729.23     1779.61    152.90 o 
   0  -9   8     3012.73     2846.44    135.34 o 
   1  -9   8      581.35      580.38     53.48 o 
   2  -9   8      228.40      273.04     45.08 o 
   3  -9   8       25.55       35.19     35.76 o 
   4  -9   8     3148.91     2946.66    158.14 o 
   5  -9   8      575.02      553.11    114.14 o 
   6  -9   8      899.29      979.12     72.47 o 
   7  -9   8     1110.07     1226.81    133.52 o 
   8  -9   8       64.85       52.74     52.37 o 
   9  -9   8      106.17      103.41     57.00 o 
  -9  -8   8     1063.09     1144.36    137.69 o 
  -8  -8   8      431.49      546.70    108.35 o 
  -7  -8   8       22.82      -60.60     73.88 o 
  -6  -8   8      230.47      130.62     66.17 o 
  -5  -8   8      835.95      843.65    144.97 o 
  -4  -8   8      471.12      488.75     46.53 o 
  -3  -8   8      171.13      199.13     31.26 o 
  -2  -8   8      397.22      355.26     33.12 o 
  -1  -8   8      525.42      386.53     63.34 o 
   0  -8   8       44.87      101.55     25.43 o 
   1  -8   8       10.38      -24.82     99.36 o 
   2  -8   8     1052.87     1086.73     72.16 o 
   3  -8   8      102.32       85.96     39.13 o 
   4  -8   8      941.40      854.47     91.33 o 
   5  -8   8      113.75      112.46     38.05 o 
   6  -8   8      804.07      765.51     62.81 o 
   7  -8   8      460.06      498.11     59.93 o 
   8  -8   8      399.49      333.53     55.64 o 
   9  -8   8       19.15       76.85     49.46 o 
  -9  -7   8     2570.00     2981.24    210.28 o 
  -8  -7   8      286.09      161.25     78.16 o 
  -7  -7   8      189.68      181.59     79.02 o 
  -6  -7   8      115.88      135.49     40.60 o 
  -5  -7   8      177.14      215.85     84.37 o 
  -4  -7   8      169.18      167.57     40.91 o 
  -3  -7   8     1934.09     1748.74    104.81 o 
  -2  -7   8     2610.74     2403.99    114.81 o 
  -1  -7   8    15283.12    14751.10   1037.44 o 
   0  -7   8     3379.25     3624.95     98.34 o 
   1  -7   8      240.44      217.02     59.18 o 
   2  -7   8     1490.11     1539.32    189.19 o 
   3  -7   8      963.84      864.43     55.01 o 
   4  -7   8       23.55       52.02     36.46 o 
   5  -7   8     1483.96     1564.91     79.00 o 
   6  -7   8      171.99      206.01     43.29 o 
   7  -7   8     2780.26     2709.84    131.27 o 
   8  -7   8       10.55       45.65     42.88 o 
   9  -7   8      306.69      339.88     69.17 o 
  10  -7   8        7.17      -58.03     65.53 o 
 -10  -6   8       97.36        0.86     80.73 o 
  -9  -6   8      555.42      586.95     99.79 o 
  -8  -6   8       37.56       10.06     71.52 o 
  -7  -6   8      127.87      125.70     70.24 o 
  -6  -6   8     1781.64     1790.35     78.82 o 
  -5  -6   8     2122.30     1975.31    246.69 o 
  -4  -6   8      327.93      349.91     31.40 o 
  -3  -6   8      452.12      430.88     28.51 o 
  -2  -6   8      198.50      228.74     37.56 o 
  -1  -6   8      568.15      594.03     31.21 o 
   0  -6   8      397.26      671.83     55.89 o 
   1  -6   8     1775.99     1999.03     59.16 o 
   2  -6   8     1349.28     1474.87     65.22 o 
   3  -6   8     2802.23     2425.32     93.38 o 
   4  -6   8       26.57        6.49     28.54 o 
   5  -6   8       34.38       58.92     34.01 o 
   6  -6   8    13240.10    12730.45    517.57 o 
   7  -6   8     1737.99     1831.26    137.80 o 
   8  -6   8        0.42       28.71     38.89 o 
   9  -6   8     1611.01     1643.09    134.69 o 
  10  -6   8       18.65       16.92     67.45 o 
 -10  -5   8     1224.12     1139.86    132.34 o 
  -9  -5   8      538.64      402.15     86.73 o 
  -8  -5   8      126.13      178.81     77.52 o 
  -7  -5   8     3178.17     3076.99    144.86 o 
  -6  -5   8       74.08      171.13     33.65 o 
  -5  -5   8      676.41      716.29     74.73 o 
  -4  -5   8     2898.00     3052.55     89.19 o 
  -3  -5   8     4784.35     4864.85    120.59 o 
  -2  -5   8     6093.12     6654.71    157.65 o 
  -1  -5   8     5373.30     4928.78    120.03 o 
   0  -5   8     7441.72     7650.45    216.13 o 
   1  -5   8     8756.22     8240.66    190.31 o 
   2  -5   8     4803.31     4869.61    162.53 o 
   3  -5   8      835.50     1107.60     82.66 o 
   4  -5   8     5209.18     4957.92    158.04 o 
   5  -5   8     1607.60     1507.23    180.09 o 
   6  -5   8       68.23      114.39     36.25 o 
   7  -5   8       18.41       25.03     35.13 o 
   8  -5   8     3457.56     3462.57    130.97 o 
   9  -5   8      254.33      255.90     71.09 o 
  10  -5   8        7.63      -12.85     63.39 o 
 -11  -4   8      213.99      222.70    100.22 o 
 -10  -4   8     1380.52     1401.11    141.33 o 
  -9  -4   8     2105.25     1993.20    150.54 o 
  -8  -4   8      363.41      252.04     70.24 o 
  -7  -4   8     2234.09     2282.93    150.75 o 
  -6  -4   8      558.72      497.23     67.24 o 
  -5  -4   8     1101.92     1156.18     51.57 o 
  -4  -4   8     5890.46     5933.29    142.42 o 
  -3  -4   8     4936.36     5393.10    128.63 o 
  -2  -4   8       25.69       31.56     13.90 o 
  -1  -4   8    27385.82    29186.71    634.80 o 
   0  -4   8      936.03      799.15     28.87 o 
   1  -4   8     3921.91     4323.43    151.83 o 
   2  -4   8    38289.08    41200.73   1080.50 o 
   3  -4   8      433.50      572.83     64.24 o 
   4  -4   8     1523.97     1563.49     84.05 o 
   5  -4   8     2969.02     2857.57    130.52 o 
   6  -4   8      844.55      758.35     65.21 o 
   7  -4   8     4991.88     4891.79    161.12 o 
   8  -4   8      105.75       73.24     55.46 o 
   9  -4   8       22.91       24.41     57.82 o 
  10  -4   8     1231.63     1450.15    127.63 o 
  11  -4   8       17.81      104.50     74.52 o 
 -11  -3   8       62.17       44.54     89.08 o 
 -10  -3   8        5.96       -9.85     71.74 o 
  -9  -3   8       92.48      117.99     69.38 o 
  -8  -3   8      760.54      860.84     99.57 o 
  -7  -3   8      192.53      236.41     61.89 o 
  -6  -3   8      573.27      438.77     66.60 o 
  -5  -3   8       73.36       79.80     26.87 o 
  -4  -3   8      437.77      427.37     31.59 o 
  -3  -3   8     1190.50     1133.22     71.95 o 
  -2  -3   8     3152.58     3506.95    104.33 o 
  -1  -3   8       28.11       20.25     11.93 o 
   0  -3   8    20113.89    21815.89    475.28 o 
   1  -3   8     3152.59     3415.64     83.08 o 
   2  -3   8     1032.26     1199.09     49.70 o 
   3  -3   8     6643.33     6122.47    179.66 o 
   4  -3   8      480.79      613.01     28.60 o 
   5  -3   8       97.74      107.04     21.30 o 
   6  -3   8     6041.02     6108.44    152.33 o 
   7  -3   8     2063.62     2177.76     99.90 o 
   8  -3   8      752.86      747.99     82.44 o 
   9  -3   8     1722.06     1621.67    124.41 o 
  10  -3   8      179.00      254.18     80.30 o 
  11  -3   8      984.38     1150.14    122.06 o 
 -11  -2   8      229.43      244.97     86.30 o 
 -10  -2   8     1736.60     1715.47    143.26 o 
  -9  -2   8      320.03      283.31     80.94 o 
  -8  -2   8      186.55      215.00     63.81 o 
  -7  -2   8      182.02      123.77     53.75 o 
  -6  -2   8     1006.15     1037.00     47.57 o 
  -5  -2   8     8874.73     9121.51    262.26 o 
  -4  -2   8     2166.40     2687.87    135.76 o 
  -3  -2   8     9275.15     9743.74    399.58 o 
  -2  -2   8    40803.56    44942.16   1736.88 o 
  -1  -2   8     7254.91     7144.25    200.67 o 
   0  -2   8    14565.19    16603.86    363.06 o 
   1  -2   8    17177.12    16473.86    360.56 o 
   2  -2   8       40.18       99.03     21.52 o 
   3  -2   8    12840.37    14288.82    318.31 o 
   4  -2   8     8904.14     9160.32    212.52 o 
   5  -2   8     7162.72     7011.05    168.97 o 
   6  -2   8      109.69       67.35     29.25 o 
   7  -2   8      250.99      215.28     39.13 o 
   8  -2   8     2230.43     2190.85    142.62 o 
   9  -2   8     1000.25     1063.63    103.21 o 
  10  -2   8        9.98      -64.03     64.03 o 
  11  -2   8     1333.15     1258.49    127.63 o 
 -11  -1   8       54.44       97.43     84.37 o 
 -10  -1   8      210.29      133.62     80.30 o 
  -9  -1   8     2761.94     2935.84    181.38 o 
  -8  -1   8     9932.86    10058.10    446.05 o 
  -7  -1   8     1058.13     1022.08     88.01 o 
  -6  -1   8     3045.13     3283.25    108.86 o 
  -5  -1   8       99.14      106.86     38.76 o 
  -4  -1   8     6708.97     6868.90    197.76 o 
  -3  -1   8     1391.34     1585.48     86.08 o 
  -2  -1   8      489.79      458.47     38.54 o 
  -1  -1   8    70400.33    75701.38   2043.45 o 
   0  -1   8     2807.24     3255.09     97.28 o 
   1  -1   8      167.51      146.57     15.58 o 
   2  -1   8    16681.80    18122.12    396.80 o 
   3  -1   8     4109.49     4110.68    101.01 o 
   4  -1   8      705.33      783.92     33.29 o 
   5  -1   8     3034.47     3019.83    147.04 o 
   6  -1   8      543.79      516.44     31.05 o 
   7  -1   8     7579.46     7465.37    237.08 o 
   8  -1   8      266.33      253.48     43.83 o 
   9  -1   8       25.36       83.51     56.53 o 
  10  -1   8     3746.20     3873.56    216.49 o 
  11  -1   8      271.73      239.62     84.58 o 
 -11   0   8       89.50      262.53     87.80 o 
 -10   0   8      542.08      682.25     98.93 o 
  -9   0   8     1212.93     1127.65     66.08 o 
  -8   0   8     1097.16      973.83     56.28 o 
  -7   0   8       18.36       39.77     21.50 o 
  -6   0   8    10567.88    10406.97    239.47 o 
  -5   0   8      778.73      883.70     33.77 o 
  -4   0   8     1977.60     2235.03     60.19 o 
  -3   0   8    29453.34    30967.99    671.29 o 
  -2   0   8     5801.89     6735.45    153.25 o 
  -1   0   8     2047.24     2858.81    304.93 o 
   0   0   8      567.73      307.29     25.05 o 
   1   0   8    14046.23    16365.34    637.92 o 
   2   0   8     6096.27     7331.04    201.54 o 
   3   0   8      149.31       31.40     28.38 o 
   4   0   8     1293.26     1347.06     52.84 o 
   5   0   8     3366.58     3499.92    234.05 o 
   7   0   8      245.65       90.55    125.06 o 
   8   0   8      195.52       70.22     30.56 o 
   9   0   8      686.89      462.21    287.16 o 
  10   0   8      709.71      700.02     88.23 o 
  11   0   8       11.31       80.94     75.38 o 
 -11   1   8       11.36        8.99     77.73 o 
 -10   1   8     1322.66     1479.91    129.34 o 
  -9   1   8       71.68       67.16     36.63 o 
  -8   1   8      937.21      930.18     55.65 o 
  -7   1   8     3255.70     3396.06     94.11 o 
  -6   1   8     1086.05     1042.13     55.25 o 
  -5   1   8    14774.15    15229.75    384.75 o 
  -4   1   8     4271.88     4387.28    107.48 o 
  -3   1   8      183.30      216.65     23.38 o 
  -2   1   8     6157.96     5358.71    125.72 o 
  -1   1   8     2441.49     2337.88     72.57 o 
   0   1   8    13906.09    15735.35    416.10 o 
   1   1   8    14576.87    15111.45    421.53 o 
   2   1   8      741.58      967.89     44.35 o 
   3   1   8      417.55      397.96     21.68 o 
   4   1   8     1951.69     2049.90     58.42 o 
   5   1   8      239.12      185.50     32.81 o 
   6   1   8     1903.89     1687.26     79.98 o 
   7   1   8      111.07       67.38     37.22 o 
   8   1   8      128.94      179.19     70.13 o 
   9   1   8      945.51      951.41    110.07 o 
  10   1   8      564.62      550.58     65.50 o 
  11   1   8       53.35      179.66     82.23 o 
 -11   2   8     2327.72     2258.09    166.39 o 
 -10   2   8     1902.23     1917.22     91.00 o 
  -9   2   8       69.49       56.19     37.70 o 
  -8   2   8     1021.72     1009.71     65.30 o 
  -7   2   8      978.26      919.55     41.68 o 
  -6   2   8     4748.34     4703.09    120.47 o 
  -5   2   8      396.48      467.00     27.87 o 
  -4   2   8    15246.50    14978.16    333.98 o 
  -3   2   8      622.84      657.90     30.12 o 
  -2   2   8     5174.70     4803.23    139.91 o 
  -1   2   8     3269.03     2817.15     86.94 o 
   0   2   8     5370.60     6039.65    168.95 o 
   1   2   8     7183.03     6467.24    150.00 o 
   2   2   8     2446.95     2371.57     85.42 o 
   3   2   8      703.76      894.66     42.20 o 
   4   2   8     3118.12     3465.56    121.89 o 
   5   2   8       46.57       81.79     40.47 o 
   6   2   8     2009.12     1889.74    169.28 o 
   7   2   8     1736.39     1773.10     87.90 o 
   8   2   8       29.37      -16.63     39.35 o 
   9   2   8      967.75      964.82    138.65 o 
  10   2   8      362.06      631.28    117.24 o 
 -11   3   8      605.38      560.19     99.36 o 
 -10   3   8       86.00       46.87     42.48 o 
  -9   3   8     2917.54     2998.18    116.80 o 
  -8   3   8     4443.61     4524.54    123.23 o 
  -7   3   8      158.76      212.38     28.22 o 
  -6   3   8     8626.90     8256.65    197.26 o 
  -5   3   8     1622.17     1319.31     46.91 o 
  -4   3   8     3556.03     3524.42     93.05 o 
  -3   3   8      177.80      128.29     18.78 o 
  -2   3   8     5432.47     6359.62    182.35 o 
  -1   3   8     1264.09     1211.09     48.84 o 
   0   3   8     3542.61     4297.98    105.84 o 
   1   3   8      325.18      281.30     43.27 o 
   2   3   8       11.08       70.84     14.55 o 
   3   3   8    10048.04    10385.16    307.81 o 
   4   3   8     4407.19     4051.20    478.81 o 
   5   3   8      372.93      379.86     41.41 o 
   6   3   8     1038.13     1046.82     64.29 o 
   7   3   8      535.37      536.47     54.93 o 
   8   3   8      339.09      330.54     51.23 o 
   9   3   8       30.66       18.64     47.54 o 
  10   3   8      244.07      246.33     58.28 o 
 -11   4   8       57.07       39.35     48.50 o 
 -10   4   8      491.27      406.08     53.41 o 
  -9   4   8      944.31      902.66     75.64 o 
  -8   4   8       65.54       95.83     27.71 o 
  -7   4   8      905.38      883.17     44.00 o 
  -6   4   8     3342.36     3086.10     98.76 o 
  -5   4   8     2610.58     2486.70     74.29 o 
  -4   4   8     5894.95     6001.91    147.53 o 
  -3   4   8     6536.02     6413.83    188.50 o 
  -2   4   8     3367.34     3368.88    108.85 o 
  -1   4   8    15969.82    16995.25    457.69 o 
   0   4   8     5037.13     4907.98    121.20 o 
   1   4   8        7.36       22.46     17.20 o 
   2   4   8     4833.32     4500.90    113.62 o 
   3   4   8     1520.56     1530.40     76.92 o 
   4   4   8     4377.10     4542.35    157.07 o 
   5   4   8     2228.46     2232.35     97.34 o 
   6   4   8      171.25      231.49     78.05 o 
   7   4   8     1701.83     1450.99     82.17 o 
   8   4   8     2466.65     2270.45    110.61 o 
   9   4   8      221.18      258.08     52.11 o 
  10   4   8      919.01      891.21     77.20 o 
 -11   5   8        3.26       53.96     65.74 o 
 -10   5   8      348.69      510.49     58.42 o 
  -9   5   8     3332.04     3193.02    101.20 o 
  -8   5   8     1115.80     1092.66     53.10 o 
  -7   5   8        8.29      -25.98     25.98 o 
  -6   5   8     2915.63     2859.43     86.80 o 
  -5   5   8     3238.25     2968.93    245.93 o 
  -4   5   8      984.02      898.59     41.13 o 
  -3   5   8     8172.64     8890.22    256.33 o 
  -2   5   8    11413.43    11068.31    310.90 o 
  -1   5   8      130.39      137.88     35.01 o 
   0   5   8     5122.22     5425.39    161.98 o 
   1   5   8     7676.05     7665.80    183.10 o 
   2   5   8    12240.15    11833.96    462.99 o 
   3   5   8      172.00      180.78     45.77 o 
   4   5   8     3372.52     2042.88    141.97 o 
   5   5   8     1200.97      989.93    167.14 o 
   6   5   8     1646.69     1642.37     86.95 o 
   7   5   8     3473.16     3504.70    151.82 o 
   8   5   8      180.48      147.27     66.70 o 
   9   5   8     1780.43     1863.26    104.45 o 
 -11   6   8      218.37      246.47     76.45 o 
 -10   6   8       86.53       53.33     37.79 o 
  -9   6   8      161.42      156.31     34.98 o 
  -8   6   8     2621.52     2730.13     96.44 o 
  -7   6   8     4535.61     4377.92    123.90 o 
  -6   6   8     8273.73     8027.33    199.69 o 
  -5   6   8     9281.43     8897.69    251.26 o 
  -4   6   8     6841.10     6228.02    308.39 o 
  -3   6   8      620.27      441.86     39.06 o 
  -2   6   8      112.71       92.52     26.97 o 
  -1   6   8     1116.94     1126.31     55.79 o 
   0   6   8    15849.02    15127.77    392.90 o 
   1   6   8      255.82      279.71     26.22 o 
   2   6   8     1652.89     1620.15    110.68 o 
   3   6   8     3541.05     3369.63    131.05 o 
   4   6   8      994.72      933.24    113.28 o 
   5   6   8     5629.03     5280.10    307.07 o 
   6   6   8     2312.21     2351.53    305.68 o 
   7   6   8     2644.37     2327.43    124.14 o 
   8   6   8       90.57      277.10    110.28 o 
   9   6   8       45.83       -1.52     63.83 o 
 -10   7   8       72.65       17.51     55.46 o 
  -9   7   8     1113.28     1199.98     62.63 o 
  -8   7   8        5.80        5.19     30.16 o 
  -7   7   8      165.83      200.72     34.31 o 
  -6   7   8     3408.00     3384.82    118.73 o 
  -5   7   8     1073.43     1005.93     50.47 o 
  -4   7   8      991.40      867.27     57.45 o 
  -3   7   8     3023.47     2922.79    110.27 o 
  -2   7   8      349.64      365.24     38.07 o 
  -1   7   8      465.44      527.23     41.31 o 
   0   7   8     2725.34     2767.48    129.53 o 
   1   7   8      327.00      341.08     31.09 o 
   2   7   8     4044.95     3882.28    158.42 o 
   3   7   8      355.41      402.20     52.39 o 
   4   7   8     1390.00     1290.88     79.20 o 
   5   7   8     5027.41     4778.05    418.00 o 
   6   7   8     1939.53     1856.04    106.37 o 
   7   7   8      970.66     1005.84    316.50 o 
   8   7   8      108.53       59.01     58.78 o 
 -10   8   8        5.58       33.89     49.96 o 
  -9   8   8     1117.93      988.73     87.15 o 
  -8   8   8       38.81       51.01     37.64 o 
  -7   8   8       30.23       58.64     46.59 o 
  -6   8   8     6276.54     5908.25    160.92 o 
  -5   8   8      105.26       58.61     28.63 o 
  -4   8   8       69.51      112.31     36.86 o 
  -3   8   8      363.96      435.88     76.98 o 
  -2   8   8     2078.48     2121.55     91.01 o 
  -1   8   8       60.20       92.14     35.76 o 
   0   8   8      716.88      649.51     48.46 o 
   1   8   8      898.80      874.66     45.95 o 
   2   8   8     3101.54     2906.99    122.71 o 
   3   8   8      355.69      305.82     49.51 o 
   4   8   8     4834.20     4575.52    229.66 o 
   5   8   8     1052.96      911.63    118.74 o 
   6   8   8       82.88      137.03     57.79 o 
   7   8   8      221.87      256.98     62.19 o 
   8   8   8       22.27      103.74     64.29 o 
  -9   9   8      590.40      651.38     70.99 o 
  -8   9   8      585.13      704.22     67.99 o 
  -7   9   8      462.17      604.83     51.24 o 
  -6   9   8     1208.26     1218.20    100.94 o 
  -5   9   8       18.53      -33.80     47.94 o 
  -4   9   8     2927.45     2810.52    145.61 o 
  -3   9   8      175.76      193.84     65.21 o 
  -2   9   8      184.54      230.49     44.54 o 
  -1   9   8      509.10      454.63     87.90 o 
   0   9   8     2067.22     2008.06     74.22 o 
   1   9   8      789.66      775.98     47.40 o 
   2   9   8     3467.24     3606.98    145.28 o 
   3   9   8     3048.15     3017.08    131.02 o 
   4   9   8      849.85      829.17     71.79 o 
   5   9   8      851.96      993.29    125.49 o 
   6   9   8       29.81       12.91     83.84 o 
   7   9   8        9.14       50.06     59.81 o 
  -8  10   8       94.75       79.22     55.78 o 
  -7  10   8        4.43       45.45     48.94 o 
  -6  10   8      756.77      625.65     50.39 o 
  -5  10   8      331.04      296.95     40.69 o 
  -4  10   8      978.30      986.68     72.23 o 
  -3  10   8      199.28      166.92     43.63 o 
  -2  10   8      296.69      227.66     44.02 o 
  -1  10   8      112.44      114.14     48.50 o 
   0  10   8      571.49      704.81     48.16 o 
   1  10   8      350.42      298.47     73.98 o 
   2  10   8     1838.18     1700.85     95.60 o 
   3  10   8     1904.52     2096.57    111.05 o 
   4  10   8     1171.95     1107.51     82.67 o 
   5  10   8        4.79        4.38     55.95 o 
   6  10   8       38.23       78.11     55.65 o 
  -7  11   8      213.28      326.32     61.73 o 
  -6  11   8       10.60       14.18     63.17 o 
  -5  11   8       62.37       57.88     49.95 o 
  -4  11   8      155.62      181.82     55.30 o 
  -3  11   8      386.25      359.19     56.55 o 
  -2  11   8      538.93      444.74     54.72 o 
  -1  11   8      613.15      612.94     60.43 o 
   0  11   8       37.71        8.82     35.19 o 
   1  11   8     1824.02     1717.89     98.46 o 
   2  11   8      139.45      146.74     60.07 o 
   3  11   8       31.35      103.21     71.09 o 
   4  11   8      373.39      285.37     61.75 o 
   5  11   8      122.64       69.20     57.26 o 
  -6  12   8      117.72      141.24     54.47 o 
  -5  12   8        7.65      -21.10     46.20 o 
  -4  12   8        3.91       25.37     48.53 o 
  -3  12   8      146.61      139.70     56.23 o 
  -2  12   8       83.05      171.56     51.47 o 
  -1  12   8     1487.01     1689.68     94.71 o 
   0  12   8      225.82      281.59     77.95 o 
   1  12   8     1239.75     1152.88     87.36 o 
   2  12   8     1691.67     1656.40    210.50 o 
   3  12   8       47.41       42.95     54.32 o 
   4  12   8      586.58      529.26     74.23 o 
  -4  13   8      298.01      274.79     62.33 o 
  -3  13   8      366.95      393.79     66.31 o 
  -2  13   8      502.51      558.88     67.96 o 
  -1  13   8       12.77      -38.05     59.00 o 
   0  13   8      622.45      710.51    111.57 o 
   1  13   8      164.19      146.62     55.93 o 
   0 -14   9       59.18      104.29     72.16 o 
   1 -14   9      293.57      390.81    114.03 o 
   2 -14   9      320.06      325.80     66.40 o 
  -2 -13   9      137.43      335.34     80.09 o 
  -1 -13   9     1502.19     1732.60    143.26 o 
   0 -13   9       36.13      112.22     55.16 o 
   1 -13   9      966.32      926.62     91.65 o 
   2 -13   9     1787.65     1797.79    100.43 o 
   3 -13   9      719.10      783.03     75.81 o 
   4 -13   9      189.04      175.65     58.20 o 
   5 -13   9       22.20       13.19     52.49 o 
  -5 -12   9       46.64      106.64     89.30 o 
  -4 -12   9      124.46       92.51     79.87 o 
  -3 -12   9     2196.57     2228.54    153.11 o 
  -2 -12   9        1.84        8.14     71.31 o 
  -1 -12   9      489.50      655.86     63.36 o 
   0 -12   9     2875.35     2956.15    126.66 o 
   1 -12   9      950.03      932.15    105.78 o 
   2 -12   9     1231.47     1201.94     81.99 o 
   3 -12   9        3.26       21.30     50.96 o 
   4 -12   9      692.75      753.49     73.03 o 
   5 -12   9       85.53       90.59     54.55 o 
   6 -12   9       69.01      131.00     71.20 o 
  -6 -11   9        2.79      -31.69     88.01 o 
  -5 -11   9     1430.01     1513.96    140.26 o 
  -4 -11   9       19.87       26.18     49.41 o 
  -3 -11   9      125.69      137.77     49.84 o 
  -2 -11   9     1519.51     1732.38    131.27 o 
  -1 -11   9      306.97      288.18     45.90 o 
   0 -11   9      233.84      204.79     46.44 o 
   1 -11   9       13.18      -41.94     41.94 o 
   2 -11   9       28.99       34.38     65.95 o 
   3 -11   9      186.18      206.96     67.77 o 
   4 -11   9       91.75       90.89     92.94 o 
   5 -11   9      360.30      394.11     59.85 o 
   6 -11   9      302.44      295.54     56.77 o 
   7 -11   9      513.30      458.84     71.08 o 
  -7 -10   9      153.95      112.21     83.94 o 
  -6 -10   9      417.16      363.82     95.93 o 
  -5 -10   9        6.44       32.98     74.95 o 
  -4 -10   9      107.84       39.94     87.05 o 
  -3 -10   9       64.17      108.58     43.84 o 
  -2 -10   9      310.56      394.05     40.75 o 
   0 -10   9      832.17      870.63     63.76 o 
   1 -10   9     2115.50     2023.68     94.79 o 
   2 -10   9     5902.05     5737.26    194.86 o 
   3 -10   9      176.59      179.89     47.84 o 
   4 -10   9      521.71      479.43     76.02 o 
   5 -10   9       53.10      112.24     64.56 o 
   6 -10   9        5.71       -0.06     46.71 o 
   7 -10   9      644.24      714.39     75.19 o 
   8 -10   9      459.42      598.23     71.56 o 
  -8  -9   9       17.42       11.35     93.58 o 
  -7  -9   9       30.70      119.06     90.15 o 
  -6  -9   9      265.46      253.33     85.66 o 
  -5  -9   9      462.45      389.09     77.95 o 
  -4  -9   9       33.43       14.12     40.55 o 
  -3  -9   9     1632.49     1618.78     99.47 o 
  -2  -9   9      313.45      334.11     34.67 o 
  -1  -9   9     6823.92     6696.63    427.53 o 
   0  -9   9      265.42      239.30     42.31 o 
   1  -9   9     1471.62     1497.25     76.30 o 
   2  -9   9     4357.86     4383.01    154.58 o 
   3  -9   9      460.42      450.68     51.93 o 
   4  -9   9     1452.78     1537.18     83.51 o 
   5  -9   9      307.72      217.37     47.13 o 
   6  -9   9     1322.98     1328.42     83.93 o 
   7  -9   9        7.36       21.42     52.57 o 
   8  -9   9       61.81       78.94     51.85 o 
   9  -9   9       13.88       63.22     63.71 o 
  -9  -8   9     1108.57     1150.14    145.61 o 
  -8  -8   9     1032.41     1111.17    129.77 o 
  -7  -8   9      183.14      218.42     77.73 o 
  -6  -8   9     1149.96     1348.22    123.77 o 
  -5  -8   9      559.00      487.17     75.16 o 
  -4  -8   9      890.90      806.56     56.59 o 
  -3  -8   9     5238.48     5290.53    139.43 o 
  -2  -8   9     3090.61     2965.66     89.26 o 
  -1  -8   9     4800.48     4683.44    125.06 o 
   0  -8   9      106.57       91.00     25.75 o 
   1  -8   9      408.37      496.86     46.37 o 
   2  -8   9     2882.53     2619.72    103.85 o 
   3  -8   9      113.67      139.36     38.27 o 
   4  -8   9     1784.40     1678.73     84.88 o 
   5  -8   9      511.62      532.47     54.05 o 
   6  -8   9       35.30        6.54     40.86 o 
   7  -8   9      265.39      262.17     55.57 o 
   8  -8   9     3591.43     3488.13    143.99 o 
   9  -8   9      111.07      116.10     54.10 o 
  -9  -7   9      188.02      261.04    100.22 o 
  -8  -7   9     1007.95     1174.34    123.99 o 
  -7  -7   9     2439.92     2222.33    157.18 o 
  -6  -7   9       40.96       44.49     36.42 o 
  -4  -7   9      158.11      199.81     35.77 o 
  -3  -7   9      214.14      222.60     27.87 o 
  -2  -7   9     4147.95     4089.74    109.41 o 
  -1  -7   9       50.53       80.70     22.49 o 
   0  -7   9     9975.35     9913.22    301.72 o 
   1  -7   9     9763.79    10199.55    238.94 o 
   2  -7   9        6.09      -28.23     28.23 o 
   3  -7   9     3051.86     2916.81    110.07 o 
   4  -7   9     6021.19     5651.87    184.65 o 
   5  -7   9     1744.45     1782.11    164.46 o 
   6  -7   9     3757.36     3528.08    184.27 o 
   7  -7   9      972.65      810.08     64.41 o 
   8  -7   9      826.57     1000.50     73.58 o 
   9  -7   9      559.59      789.53    104.50 o 
  10  -7   9      419.70      462.75     91.87 o 
 -10  -6   9     1210.59     1410.75    150.54 o 
  -9  -6   9       16.89       21.41     71.74 o 
  -8  -6   9     1439.01     1034.72    111.57 o 
  -7  -6   9      842.27      872.40     96.58 o 
  -6  -6   9      254.47      284.25     42.55 o 
  -5  -6   9     2620.90     1252.28     79.87 o 
  -4  -6   9     5933.53     5861.62    249.47 o 
  -3  -6   9      126.19      127.65     27.61 o 
  -2  -6   9     3957.03     3981.67    103.68 o 
  -1  -6   9     4559.52     4439.15    112.52 o 
   0  -6   9     9917.19     9983.14    280.80 o 
   1  -6   9      782.16      712.16     31.16 o 
   2  -6   9     2663.35     2334.90    351.08 o 
   3  -6   9    10165.62     9155.37    267.92 o 
   4  -6   9      347.73      380.70     43.65 o 
   5  -6   9      161.58      134.88     35.84 o 
   6  -6   9     2010.37     2135.11     96.42 o 
   7  -6   9     2230.80     2289.28    233.63 o 
   8  -6   9      249.63      256.60     51.18 o 
   9  -6   9     1098.87      972.19    104.07 o 
  10  -6   9     1266.80     1446.94    134.27 o 
 -10  -5   9       26.43      191.23     94.44 o 
  -9  -5   9     2219.83     2238.82    165.32 o 
  -8  -5   9       12.60      -20.56     69.38 o 
  -7  -5   9      140.99      182.13     35.38 o 
  -6  -5   9    26942.05    28177.09    760.71 o 
  -5  -5   9      779.46      720.25     47.05 o 
  -4  -5   9      207.01      218.09     22.36 o 
  -3  -5   9    19802.34    20153.90    446.05 o 
  -2  -5   9     2348.30     2263.59     63.66 o 
  -1  -5   9     4815.04     5252.42    127.12 o 
   0  -5   9     3634.05     3875.22    118.55 o 
   1  -5   9     6106.29     6234.42    147.81 o 
   2  -5   9    19227.29    19971.16    539.37 o 
   3  -5   9      280.22      275.67     33.54 o 
   4  -5   9     1105.72     1043.70     77.95 o 
   5  -5   9    15676.28    15610.76    436.51 o 
   6  -5   9      310.66      258.42     55.68 o 
   7  -5   9     1307.87     1295.48     73.54 o 
   8  -5   9     3304.92     3457.93    131.19 o 
   9  -5   9      164.11      166.17     65.53 o 
  10  -5   9      105.27      185.02     82.02 o 
 -11  -4   9      618.10      752.06    124.63 o 
 -10  -4   9      452.83      450.76    103.43 o 
  -9  -4   9      555.32      598.73    100.00 o 
  -8  -4   9     5318.09     5676.82    289.52 o 
  -7  -4   9      719.28      750.56     85.87 o 
  -6  -4   9      280.87      348.19     62.10 o 
  -5  -4   9     4688.76     4915.56    235.98 o 
  -4  -4   9     7027.92     7334.20    213.69 o 
  -3  -4   9     2296.05     2223.74     60.28 o 
  -2  -4   9     4649.46     4815.87    115.78 o 
  -1  -4   9     5763.94     6339.83    147.65 o 
   0  -4   9     7032.51     7202.82    166.31 o 
   1  -4   9     4643.93     4712.90    112.86 o 
   2  -4   9      453.00      488.69     33.99 o 
   3  -4   9     6828.32     6704.16    198.36 o 
   4  -4   9     3306.68     3233.08    112.65 o 
   5  -4   9      183.04      196.14     34.05 o 
   6  -4   9     8066.95     8349.02    249.09 o 
   7  -4   9      216.39      177.82     37.83 o 
   8  -4   9      668.22      655.05     85.44 o 
   9  -4   9     2100.66     2115.91    147.54 o 
  10  -4   9        0.74        1.50     75.38 o 
 -11  -3   9       60.11       19.06     90.37 o 
 -10  -3   9     1577.32     1883.78    158.46 o 
  -9  -3   9      196.27      298.08     84.80 o 
  -8  -3   9     3317.80     3498.60    202.58 o 
  -7  -3   9     8222.31     7775.38    355.90 o 
  -6  -3   9      215.75      261.68     59.74 o 
  -5  -3   9    16289.43    16429.80    671.75 o 
  -4  -3   9     4165.38     4186.84    197.44 o 
  -3  -3   9      112.04      126.98     32.12 o 
  -2  -3   9     5517.81     6081.15    174.05 o 
  -1  -3   9     3990.27     3897.02    106.87 o 
   0  -3   9    23252.09    26223.63    570.11 o 
   1  -3   9     2140.39     2062.11     55.08 o 
   2  -3   9      571.47      539.62     21.98 o 
   3  -3   9    11889.11    12351.08    340.29 o 
   4  -3   9     1476.77     1491.60     47.65 o 
   5  -3   9      823.10      804.27     36.33 o 
   6  -3   9     3167.30     3337.82    116.35 o 
   7  -3   9     3861.36     4124.59    138.87 o 
   8  -3   9      373.67      452.26     70.88 o 
   9  -3   9       12.95       12.63     67.45 o 
  10  -3   9      579.73      631.28     97.00 o 
  11  -3   9      278.91      369.82     93.58 o 
 -11  -2   9       65.38       98.29     80.94 o 
 -10  -2   9      108.25       70.88     71.52 o 
  -9  -2   9     4705.68     5077.87    268.96 o 
  -8  -2   9       97.10       61.24     56.96 o 
  -7  -2   9        4.28       -5.35     46.68 o 
  -6  -2   9     6240.20     5866.33    272.17 o 
  -5  -2   9       44.55      100.83     44.01 o 
  -4  -2   9       23.07       29.34     30.62 o 
  -3  -2   9    21840.22    23556.55    927.86 o 
  -2  -2   9     2256.85     2298.14    110.28 o 
  -1  -2   9     2614.65     2754.77    106.86 o 
   0  -2   9     2926.71     3064.05     75.24 o 
   1  -2   9      219.45      162.31     14.70 o 
   2  -2   9    25452.59    27690.49    728.95 o 
   3  -2   9     3313.92     3169.68     81.46 o 
   4  -2   9      309.61      370.13     24.92 o 
   5  -2   9    20548.38    20274.67    451.72 o 
   6  -2   9     2209.69     2202.49     81.58 o 
   7  -2   9      188.03      180.95     59.74 o 
   8  -2   9     2402.36     2268.16    146.47 o 
   9  -2   9       49.79       17.13     62.74 o 
  10  -2   9       57.78       55.25     71.95 o 
  11  -2   9       34.28       86.73     82.23 o 
 -11  -1   9     1354.21     1680.78    150.75 o 
  -9  -1   9      187.35      282.23     77.52 o 
  -8  -1   9      109.11      138.12     66.17 o 
  -7  -1   9     1993.75     2041.17    131.70 o 
  -6  -1   9      181.85      204.40     25.09 o 
  -5  -1   9       14.34       -4.61     16.69 o 
  -4  -1   9      180.19      189.94     38.33 o 
  -3  -1   9      670.21      652.48     51.39 o 
  -2  -1   9      655.65      662.74     27.41 o 
  -1  -1   9      850.05      883.55     34.38 o 
   0  -1   9      670.04      594.08     56.75 o 
   1  -1   9     2889.18     3594.37    106.03 o 
   2  -1   9      956.52     1162.29     36.53 o 
   3  -1   9      111.51       49.12     15.44 o 
   4  -1   9     1616.39     2001.42     59.91 o 
   5  -1   9     2957.51     3039.50     84.29 o 
   6  -1   9     2274.45     2199.15     91.38 o 
   7  -1   9       50.40       13.44     34.24 o 
   8  -1   9      274.65      237.60     46.82 o 
   9  -1   9      931.14      982.68    101.72 o 
  10  -1   9        0.13       44.33     69.60 o 
  11  -1   9       39.07       43.26     76.66 o 
 -11   0   9      323.89      289.30     91.87 o 
 -10   0   9      170.15      186.94     79.02 o 
  -9   0   9       35.25       21.64     33.70 o 
  -8   0   9        4.89       -2.98     30.95 o 
  -7   0   9      316.03      273.13     35.35 o 
  -6   0   9     4792.86     4875.49    121.55 o 
  -5   0   9     7861.65     7798.67    182.08 o 
  -4   0   9      145.94      134.94     15.50 o 
  -3   0   9    16827.41    19246.77    422.02 o 
  -2   0   9    19887.06    21345.70    465.18 o 
  -1   0   9      411.15      584.05     98.93 o 
   0   0   9        6.49        0.00     13.49 o 
   1   0   9     6676.20     8054.19    325.92 o 
   2   0   9      279.60      195.64     19.33 o 
   3   0   9     1921.41     1802.36     62.51 o 
   4   0   9     2475.02     2090.42     72.45 o 
   5   0   9     8833.70     9107.08    253.36 o 
   8   0   9     1322.91     1124.87    100.00 o 
   9   0   9      104.58      141.33     64.88 o 
  10   0   9       35.66       89.30     63.17 o 
  11   0   9      836.93      958.06    113.92 o 
 -11   1   9        0.99       54.39     81.16 o 
 -10   1   9       82.03      209.64     75.16 o 
  -9   1   9      361.78      445.04     47.77 o 
  -8   1   9      682.21      624.93     47.12 o 
  -7   1   9      170.60      200.44     26.20 o 
  -6   1   9     5688.41     5863.65    144.53 o 
  -5   1   9       16.99       58.39     19.25 o 
  -4   1   9      765.16      832.30     32.16 o 
  -3   1   9     1122.85     1214.33     39.13 o 
  -2   1   9      112.05      176.79     17.17 o 
  -1   1   9     1935.14     2339.22     80.30 o 
   0   1   9     3035.25     3497.74    152.47 o 
   1   1   9      202.05      201.15     21.55 o 
   2   1   9    14391.19    15639.56    440.23 o 
   3   1   9     7754.52     7476.92    173.78 o 
   4   1   9     5699.53     5887.34    142.03 o 
   5   1   9     7930.98     7588.66    236.12 o 
   6   1   9     4865.18     4528.81    157.88 o 
   7   1   9      438.67      396.37     48.36 o 
   8   1   9     1258.15     1084.72     70.37 o 
   9   1   9       94.00      132.61     49.51 o 
  10   1   9       78.30      140.69     64.24 o 
 -11   2   9     1289.39     1453.57    135.98 o 
 -10   2   9       38.57       34.08     39.17 o 
  -9   2   9       63.70      109.71     40.97 o 
  -8   2   9        0.99       43.54     35.58 o 
  -7   2   9      432.55      487.16     33.32 o 
  -6   2   9      374.85      400.33     27.89 o 
  -5   2   9    13372.32    13401.09    303.12 o 
  -4   2   9     1162.82     1221.68     47.15 o 
  -3   2   9     7255.42     7167.76    167.78 o 
  -2   2   9     9051.25     9797.90    268.56 o 
  -1   2   9       53.68      126.27     19.66 o 
   0   2   9      102.96       13.59     15.73 o 
   1   2   9     2271.22     2462.88     65.83 o 
   2   2   9     1681.38     1637.50     66.66 o 
   3   2   9     1208.51     1167.51     38.61 o 
   4   2   9       26.88       26.77     76.23 o 
   5   2   9     2275.33     2233.58     93.09 o 
   6   2   9      414.02      415.82     75.27 o 
   7   2   9      150.28      221.52     84.91 o 
   8   2   9        1.18      -25.18     49.14 o 
   9   2   9       91.61       59.26     43.52 o 
  10   2   9       15.99      -27.14     62.10 o 
 -11   3   9     2258.27     2418.27    172.81 o 
 -10   3   9      628.60      707.25     59.36 o 
  -9   3   9      228.50      224.05     50.11 o 
  -8   3   9        5.96       -4.55     27.21 o 
  -7   3   9       60.87      111.55     42.95 o 
  -6   3   9      130.89      181.09     24.98 o 
  -5   3   9     4882.67     4521.20    358.99 o 
  -4   3   9      695.16      820.75     35.35 o 
  -3   3   9     9182.46     8984.20    208.99 o 
  -2   3   9     3354.46     2892.22     94.65 o 
  -1   3   9      564.29      756.43     37.59 o 
   0   3   9      261.19      154.98     21.04 o 
   1   3   9    16259.36    17223.70    450.14 o 
   2   3   9      697.71      619.47     27.54 o 
   3   3   9     5633.45     6229.03    250.11 o 
   4   3   9       72.54       35.23     27.24 o 
   5   3   9     1421.86     1304.94     81.05 o 
   6   3   9     4224.60     3951.14    223.24 o 
   7   3   9     2645.90     2368.88    106.59 o 
   8   3   9      228.08      218.38     48.93 o 
   9   3   9     2042.95     1911.76    141.22 o 
  10   3   9       19.75      -21.45     49.53 o 
 -11   4   9      296.38      293.68     56.13 o 
 -10   4   9      182.05      225.96     49.18 o 
  -9   4   9      422.02      454.91     52.29 o 
  -8   4   9      467.41      453.91     37.86 o 
  -7   4   9     1416.59     1375.51     55.15 o 
  -6   4   9      109.07      106.63     26.67 o 
  -5   4   9      914.15      881.27     77.00 o 
  -4   4   9       99.23       97.54     21.73 o 
  -3   4   9       13.11       10.85     23.45 o 
  -2   4   9     1247.52     1200.71     53.99 o 
  -1   4   9     7386.38     7039.57    202.50 o 
   0   4   9        1.03       -3.81     15.09 o 
   1   4   9       14.91       -5.73     16.02 o 
   2   4   9     3740.89     3408.49    203.11 o 
   3   4   9      600.44      705.57    233.20 o 
   4   4   9      126.43       82.66     33.34 o 
   5   4   9    13045.17    12797.33    385.05 o 
   6   4   9     1087.74     1079.29     70.04 o 
   7   4   9        2.04      -34.98     36.40 o 
   8   4   9      549.75      535.56     57.44 o 
   9   4   9      145.21      155.47     52.11 o 
  10   4   9      693.17      679.79     71.57 o 
 -11   5   9      539.90      592.96     64.46 o 
 -10   5   9      535.08      707.96     96.68 o 
  -9   5   9        7.40      -13.99     32.35 o 
  -8   5   9        1.23       31.52     28.18 o 
  -7   5   9     1334.53     1311.26     55.67 o 
  -6   5   9     4736.75     4537.19    123.24 o 
  -5   5   9     3726.67     3612.03    101.82 o 
  -4   5   9      461.30      480.46     32.89 o 
  -3   5   9    19013.00    19127.56    520.23 o 
  -2   5   9     9280.09     8512.00    245.84 o 
  -1   5   9      302.58      359.67     74.95 o 
   0   5   9    33145.14    31944.40   1074.16 o 
   1   5   9     3125.26     3406.94     93.28 o 
   2   5   9      934.21      830.68     55.31 o 
   3   5   9     5669.35     5453.92    186.16 o 
   4   5   9     3943.44     4014.22    504.40 o 
   5   5   9      587.22      552.02     76.34 o 
   6   5   9        2.96       48.18     62.96 o 
   7   5   9     1456.99     1377.35     83.00 o 
   8   5   9     4702.61     4493.18    175.16 o 
   9   5   9       14.75      -34.86     51.59 o 
 -11   6   9      185.45      173.67     75.38 o 
 -10   6   9       86.85      134.54     52.53 o 
  -9   6   9     1256.79     1297.09     62.03 o 
  -8   6   9       38.10       86.34     31.80 o 
  -7   6   9       10.88       33.15     28.48 o 
  -6   6   9      309.47      306.46     32.69 o 
  -5   6   9     3917.59     3517.41    102.30 o 
  -4   6   9      380.77      349.31     32.30 o 
  -3   6   9      262.65      145.64     61.14 o 
  -2   6   9    17086.19    15945.85    440.89 o 
  -1   6   9     2427.95     2291.86     86.34 o 
   0   6   9      590.15      509.20     32.30 o 
   1   6   9     2588.52     2345.64     82.92 o 
   2   6   9     1633.68     1556.16     55.07 o 
   3   6   9       51.96       35.81     38.47 o 
   4   6   9     2613.77     2469.59    113.02 o 
   5   6   9      149.12      263.30    119.06 o 
   6   6   9    11508.85    11127.73   1288.15 o 
   7   6   9      139.86       93.68     60.89 o 
   8   6   9      589.99      547.71     76.80 o 
   9   6   9     1062.39     1007.12    216.17 o 
 -10   7   9      116.81      200.65     74.95 o 
  -9   7   9      189.42      168.35     39.28 o 
  -8   7   9      219.06      234.81     39.10 o 
  -7   7   9     1864.05     1894.02     87.08 o 
  -6   7   9      251.87      223.78     33.01 o 
  -5   7   9     1964.41     2035.45     72.96 o 
  -4   7   9     2430.43     2154.18     92.10 o 
  -3   7   9      223.06      194.02     35.46 o 
  -2   7   9     3483.25     3452.75    123.22 o 
  -1   7   9     1161.29      947.66     55.81 o 
   0   7   9     4390.67     4028.03    113.27 o 
   1   7   9     3552.55     3751.86    114.89 o 
   2   7   9    11706.06    11823.17    279.03 o 
   3   7   9      706.96      720.61     60.79 o 
   4   7   9     1503.58     1508.09     88.19 o 
   5   7   9      574.15      661.32     65.25 o 
   6   7   9     1443.44     1269.79     87.74 o 
   7   7   9      423.09      566.88    104.07 o 
   8   7   9       28.47      136.75     65.18 o 
 -10   8   9       18.20      -26.47     49.26 o 
  -9   8   9      110.55       70.58     45.96 o 
  -8   8   9       65.39       38.30     35.82 o 
  -7   8   9      174.68      193.20     38.97 o 
  -6   8   9     6230.97     6024.44    164.20 o 
  -5   8   9      597.57      565.46     45.44 o 
  -4   8   9       12.32       29.32     36.16 o 
  -3   8   9    13680.56    13246.36    582.78 o 
  -2   8   9      415.89      486.22     46.61 o 
  -1   8   9      262.98      233.30     38.56 o 
   0   8   9    12120.33    11857.31    284.23 o 
   1   8   9      138.46       99.43     29.17 o 
   2   8   9       41.83       63.11     50.86 o 
   3   8   9      459.96      385.93     56.46 o 
   4   8   9     2666.23     2921.00    129.01 o 
   5   8   9     6276.03     6086.54    221.55 o 
   6   8   9      247.13      252.38     63.37 o 
   7   8   9     2402.30     2467.36    188.98 o 
   8   8   9      747.60      717.13     84.11 o 
  -9   9   9      483.35      420.50     65.50 o 
  -8   9   9     2273.33     2063.76    105.96 o 
  -7   9   9     1754.39     1534.58     72.41 o 
  -6   9   9      134.87      115.53     36.56 o 
  -5   9   9     1967.62     1888.12     76.12 o 
  -4   9   9     2861.51     3005.22    124.69 o 
  -3   9   9     1346.95     1327.37     77.92 o 
  -2   9   9     1996.63     1712.53    121.52 o 
  -1   9   9     1136.13     1060.39     67.56 o 
   0   9   9      565.28      469.87     44.23 o 
   1   9   9     2166.72     2123.54     78.53 o 
   2   9   9      113.15      214.59     48.96 o 
   3   9   9     4783.85     4778.76    183.57 o 
   4   9   9       35.85       45.87     48.23 o 
   5   9   9       26.35       26.75     65.95 o 
   6   9   9      534.68      607.56     74.04 o 
   7   9   9      388.41      428.92     73.71 o 
  -8  10   9      186.89      237.88     61.15 o 
  -7  10   9      192.34      321.07     60.55 o 
  -6  10   9      996.28      955.54     58.23 o 
  -5  10   9      727.39      615.10     50.65 o 
  -4  10   9       17.08      -23.47     38.77 o 
  -3  10   9      293.56      272.95     47.16 o 
  -2  10   9     1809.90     1819.61     91.78 o 
  -1  10   9        9.01       19.69     37.59 o 
   0  10   9        0.02      -30.91     31.11 o 
   1  10   9     1575.11     1495.43     90.32 o 
   2  10   9      214.45      265.07     56.54 o 
   3  10   9        6.41      -24.53     49.78 o 
   4  10   9      143.34      173.02     76.45 o 
   5  10   9      747.11      810.19     81.61 o 
   6  10   9       44.71       47.31     54.87 o 
  -7  11   9      121.14      154.67     58.11 o 
  -6  11   9     2480.75     2347.42    118.63 o 
  -5  11   9        7.12       73.49     47.56 o 
  -4  11   9     1647.73     1636.36     95.09 o 
  -3  11   9     1560.71     1685.26     96.69 o 
  -2  11   9      163.50      178.98     50.88 o 
  -1  11   9       19.42       58.38     43.08 o 
   0  11   9       29.19       30.30     52.36 o 
   1  11   9       55.37       77.82     49.57 o 
   2  11   9      307.86      294.92     57.30 o 
   3  11   9       92.69      163.84     55.59 o 
   4  11   9      464.87      455.29     66.46 o 
   5  11   9       81.02       99.14     61.78 o 
  -6  12   9      727.10      691.24     79.77 o 
  -5  12   9       53.01       97.57     52.24 o 
  -4  12   9       27.39       19.92     55.98 o 
  -3  12   9      365.17      351.86     59.78 o 
  -2  12   9       83.62       99.36     50.57 o 
  -1  12   9      373.18      449.84    122.81 o 
   0  12   9       46.05      -24.41     63.39 o 
   1  12   9     1755.06     1820.46    106.58 o 
   2  12   9      801.16      705.96     98.93 o 
   3  12   9        5.31      -11.97     52.16 o 
  -4  13   9       25.52      -23.57     52.43 o 
  -3  13   9       72.59       49.61     56.65 o 
  -2  13   9        0.32      -35.76     49.47 o 
  -1  13   9      784.43     1006.02    116.71 o 
   0  13   9      620.65      674.75    109.64 o 
   1  13   9       39.14      169.37    145.40 o 
   0 -14  10      143.15       35.98     79.66 o 
   1 -14  10       13.70        6.31     52.29 o 
  -3 -13  10        3.34      -47.11     77.73 o 
  -2 -13  10      100.76       28.27     82.23 o 
  -1 -13  10      241.76      278.81     81.16 o 
   0 -13  10      652.85      587.17     95.93 o 
   1 -13  10      605.52      720.24    125.16 o 
   2 -13  10      110.49      111.47     84.37 o 
   3 -13  10     1469.95     1553.86    132.23 o 
   4 -13  10      351.73      320.94     79.45 o 
  -5 -12  10      448.69      450.12    104.93 o 
  -3 -12  10      173.70      185.44     80.52 o 
  -2 -12  10      281.13      379.67     88.65 o 
  -1 -12  10     1639.53     1589.77    132.77 o 
   0 -12  10        1.10        9.49     56.75 o 
   1 -12  10     1697.78     1601.42     93.38 o 
   2 -12  10       29.52       46.18     48.93 o 
   3 -12  10     1841.90     1885.22    104.37 o 
   4 -12  10        8.73      -41.23     53.09 o 
   5 -12  10      131.37      169.28     61.17 o 
   6 -12  10       61.45       83.37     57.86 o 
  -6 -11  10      402.83      368.75    106.00 o 
  -5 -11  10      261.43      232.98     89.51 o 
  -4 -11  10      173.91      293.32     59.24 o 
  -3 -11  10        3.69       77.73     69.17 o 
  -2 -11  10      149.32      168.96     65.31 o 
  -1 -11  10     1716.95     1679.92    127.84 o 
   0 -11  10      516.97      475.58     55.51 o 
   1 -11  10     3716.72     3748.32    200.65 o 
   2 -11  10     1345.45     1304.07     79.79 o 
   3 -11  10      152.21      112.69     51.31 o 
   4 -11  10      126.31      132.03     62.85 o 
   5 -11  10     1433.48     1510.05    105.46 o 
   6 -11  10      145.33      117.13     58.04 o 
   7 -11  10        1.61       32.12     54.51 o 
  -7 -10  10       15.14        3.00     88.44 o 
  -6 -10  10      584.15      874.11    108.14 o 
  -5 -10  10       90.62      104.93     78.80 o 
  -4 -10  10      476.91      580.66     80.84 o 
  -3 -10  10     1441.13     1478.11     81.87 o 
  -2 -10  10     1487.79     1660.77     86.54 o 
  -1 -10  10      580.69      591.76     52.45 o 
   0 -10  10       17.25        1.93     37.38 o 
   1 -10  10      407.34      372.05     50.02 o 
   2 -10  10     1800.67     1810.87     91.03 o 
   3 -10  10      295.20      326.53     51.54 o 
   4 -10  10      321.46      429.44     95.29 o 
   5 -10  10     3610.85     3782.12    271.53 o 
   6 -10  10        3.03       48.23     48.00 o 
   7 -10  10      787.88      844.52     76.45 o 
   8 -10  10     1074.90      952.35     85.85 o 
  -8  -9  10     1347.32     1508.61    150.75 o 
  -7  -9  10       32.96      164.24     79.66 o 
  -6  -9  10      251.14      350.97     88.44 o 
  -5  -9  10        0.05       -3.03     38.26 o 
  -4  -9  10      873.28     1012.72     66.81 o 
  -3  -9  10      207.91      200.62     51.29 o 
  -2  -9  10     3174.50     3350.91    100.70 o 
  -1  -9  10     2531.78     2508.05    119.56 o 
   0  -9  10     4692.86     4237.20    226.45 o 
   1  -9  10     2192.74     2116.24     93.46 o 
   2  -9  10     1797.24     1782.73     86.65 o 
   3  -9  10      888.14      984.02     66.53 o 
   4  -9  10       38.79       51.96     43.84 o 
   5  -9  10      374.29      395.62     53.30 o 
   6  -9  10       83.05       83.06     47.19 o 
   7  -9  10     1661.94     1532.52     93.35 o 
   8  -9  10        6.18       20.71     50.15 o 
   9  -9  10      144.74      117.50     56.58 o 
  -9  -8  10       28.72      144.12     85.66 o 
  -8  -8  10       83.02      201.50     83.09 o 
  -7  -8  10       45.89       20.13     68.31 o 
  -6  -8  10       67.79       16.49     60.60 o 
  -5  -8  10      765.73      846.02     59.86 o 
  -4  -8  10     1002.63      898.68     59.02 o 
  -3  -8  10       61.22       41.44     32.78 o 
  -2  -8  10     4572.87     4551.86    122.69 o 
  -1  -8  10       83.57      106.44     33.97 o 
   0  -8  10       10.47       -2.54     16.50 o 
   1  -8  10     2391.01     2419.26     96.79 o 
   2  -8  10     1174.58     1154.17    100.22 o 
   3  -8  10        2.72       38.10     33.48 o 
   4  -8  10     1882.38     1813.59     89.14 o 
   5  -8  10      925.25      970.30    115.53 o 
   6  -8  10      488.68      491.97     56.64 o 
   7  -8  10        1.22       33.92     47.62 o 
   8  -8  10     1283.22     1215.83     84.26 o 
   9  -8  10      360.77      304.93     92.08 o 
  -9  -7  10       14.54       -4.07     79.45 o 
  -8  -7  10        2.41       76.23     71.31 o 
  -7  -7  10      201.44      133.41     75.38 o 
  -6  -7  10     1075.42     1141.75     67.97 o 
  -5  -7  10       91.34      134.19     36.48 o 
  -4  -7  10     1193.20     1133.05     61.31 o 
  -3  -7  10      149.40      155.21     26.12 o 
  -2  -7  10       51.70       56.40     26.92 o 
  -1  -7  10      359.36      355.97     29.15 o 
   0  -7  10     1127.28     1143.89     55.55 o 
   1  -7  10     2413.84     2343.55     90.66 o 
   2  -7  10     1748.91     1545.73     71.09 o 
   3  -7  10     1026.86     1004.74    127.20 o 
   4  -7  10      644.78      656.67     53.07 o 
   5  -7  10       39.61       47.66     37.25 o 
   6  -7  10      547.32      540.98     64.78 o 
   7  -7  10       15.36       14.48     41.54 o 
   8  -7  10       32.10      -23.24     73.02 o 
   9  -7  10        0.43       10.49     64.03 o 
  10  -7  10      187.35      186.51     87.58 o 
 -10  -6  10       28.39        4.28     84.16 o 
  -9  -6  10       10.30       12.21     73.45 o 
  -8  -6  10     1162.91     1252.93    125.91 o 
  -7  -6  10      521.03      569.40     84.80 o 
  -6  -6  10       31.53       28.72     21.82 o 
  -5  -6  10      171.96      245.81     37.93 o 
  -4  -6  10     2079.79     2163.20     87.03 o 
  -3  -6  10     7128.83     6673.26    438.45 o 
  -2  -6  10    10976.01    11033.01    254.15 o 
  -1  -6  10     3682.56     3790.10    113.28 o 
   0  -6  10     1341.89     1292.48     44.82 o 
   1  -6  10     5503.72     5026.90    148.24 o 
   2  -6  10     1770.22     1900.84     77.50 o 
   3  -6  10       13.75      -10.21     48.93 o 
   4  -6  10      113.71       92.43     34.31 o 
   5  -6  10       58.06       77.93     36.71 o 
   6  -6  10      954.39      990.10     87.80 o 
   7  -6  10      137.10      137.76     45.32 o 
   8  -6  10      218.13      192.01     48.92 o 
   9  -6  10     1876.47     1970.50    148.18 o 
  10  -6  10        0.65       -7.71     69.38 o 
 -10  -5  10      237.04      162.10     92.94 o 
  -9  -5  10        6.06      -76.66     76.66 o 
  -8  -5  10      206.92      150.54     68.31 o 
  -7  -5  10      235.79      265.72     56.10 o 
  -6  -5  10       43.43       12.50     20.91 o 
  -5  -5  10     3704.59     3318.55    116.15 o 
  -4  -5  10     5248.43     5178.77    161.92 o 
  -3  -5  10     3906.84     4044.12    101.99 o 
  -2  -5  10     7483.77     7586.65    177.89 o 
  -1  -5  10      738.27      661.23     39.83 o 
   0  -5  10     7594.23     7320.46    171.56 o 
   1  -5  10     6828.59     6724.53    158.52 o 
   2  -5  10      262.81      281.19     52.36 o 
   3  -5  10     1904.17     1820.71     76.39 o 
   4  -5  10        1.29       47.23     52.36 o 
   5  -5  10     4117.13     3863.33    135.41 o 
   6  -5  10       40.39       52.27     35.68 o 
   7  -5  10      101.45      138.34     46.58 o 
   8  -5  10      178.66      250.97     73.24 o 
   9  -5  10     1006.39      906.02    101.72 o 
  10  -5  10      108.34      151.18     74.52 o 
 -11  -4  10      292.78      457.61    113.07 o 
 -10  -4  10      247.39      326.56     98.50 o 
  -9  -4  10        7.10        0.86     76.45 o 
  -8  -4  10      301.06      187.80     75.59 o 
  -7  -4  10      395.41      315.00     68.10 o 
  -6  -4  10     1570.61     1743.30    122.92 o 
  -5  -4  10     1443.64     1376.48    100.43 o 
  -4  -4  10      939.43     1012.02     79.02 o 
  -3  -4  10     5863.20     5675.44    170.38 o 
  -2  -4  10     1395.57     1423.75     43.39 o 
  -1  -4  10       38.51       60.93     14.76 o 
   0  -4  10     4840.94     4394.75    107.23 o 
   1  -4  10     1094.61      980.47     33.61 o 
   2  -4  10      672.36      811.04     66.49 o 
   3  -4  10      573.69      649.13     43.19 o 
   4  -4  10      324.89      279.31     35.46 o 
   5  -4  10     1003.04      968.83     66.70 o 
   6  -4  10     1906.42     1848.60     81.49 o 
   7  -4  10     1310.53     1331.17     69.87 o 
   8  -4  10     1787.97     1637.31    123.13 o 
   9  -4  10      961.56     1049.07    110.92 o 
  10  -4  10      156.42      272.38     88.23 o 
 -11  -3  10      852.27      758.48    119.49 o 
 -10  -3  10     1613.86     1658.08    150.33 o 
  -9  -3  10      236.49      198.51     71.09 o 
  -8  -3  10        4.03      -39.62     57.39 o 
  -7  -3  10       17.35       44.33     57.82 o 
  -6  -3  10     1655.88     1599.83    110.07 o 
  -5  -3  10     8213.12     7892.51    346.05 o 
  -4  -3  10       10.30       67.88     39.19 o 
  -3  -3  10     5309.38     4837.61    215.64 o 
  -2  -3  10    41875.54    45716.95   1240.50 o 
  -1  -3  10     2341.24     2390.01     62.68 o 
   0  -3  10    33871.09    37011.73    800.06 o 
   1  -3  10    23763.01    26444.10    574.64 o 
   2  -3  10     3209.95     3376.47    106.48 o 
   3  -3  10      727.04      825.72     44.36 o 
   4  -3  10      160.41      179.49     19.08 o 
   5  -3  10       33.19       67.04     21.61 o 
   6  -3  10    10297.83    10041.83    445.84 o 
   7  -3  10      121.13       70.67     57.18 o 
   8  -3  10     3836.12     3734.58    204.50 o 
   9  -3  10     3302.77     3226.21    191.87 o 
  10  -3  10       11.15      136.62     78.37 o 
 -11  -2  10       25.55      181.16     83.51 o 
 -10  -2  10      249.87      219.06     87.37 o 
  -9  -2  10      808.68      880.11    101.50 o 
  -8  -2  10     1838.08     1734.74    127.84 o 
  -7  -2  10     2738.67     2616.13    156.32 o 
  -6  -2  10      281.66      213.07     51.39 o 
  -5  -2  10     2444.99     2516.34    138.33 o 
  -4  -2  10     2303.56     1902.41    107.07 o 
  -3  -2  10     7906.63     8243.49    343.26 o 
  -2  -2  10    12413.38    12770.81    511.36 o 
  -1  -2  10     1262.77     1273.39     45.31 o 
   0  -2  10    17606.57    19286.54    422.19 o 
   1  -2  10       69.78       74.17     14.20 o 
   2  -2  10     7418.52     8549.46    238.07 o 
   3  -2  10     8617.16     9327.23    213.72 o 
   4  -2  10      705.91      725.03     32.76 o 
   5  -2  10       90.50       74.35     31.38 o 
   6  -2  10     1836.65     1907.73     63.76 o 
   7  -2  10     1082.03     1049.49     95.51 o 
   8  -2  10     1060.18      981.18     93.58 o 
   9  -2  10     1406.20     1503.68    121.20 o 
  10  -2  10      321.23      377.31     80.30 o 
 -11  -1  10      111.01       89.94     82.44 o 
 -10  -1  10      291.85      353.11     82.23 o 
  -9  -1  10      140.12      183.95     67.88 o 
  -8  -1  10       43.60       13.70     52.04 o 
  -7  -1  10     1226.53     1218.45    101.07 o 
  -6  -1  10      543.22      395.73     63.17 o 
  -5  -1  10       91.66      123.47     19.14 o 
  -4  -1  10     2397.07     1933.46    106.86 o 
  -3  -1  10    11402.99    11180.61    455.69 o 
  -2  -1  10     6329.41     6960.70    197.80 o 
  -1  -1  10       98.97       93.37     15.93 o 
   0  -1  10      267.20      164.38     18.83 o 
   1  -1  10     2579.74     2979.66     91.69 o 
   2  -1  10      251.41      294.26     24.81 o 
   3  -1  10     3279.06     3474.90     88.85 o 
   4  -1  10       78.28       97.56     19.48 o 
   5  -1  10     2617.26     2497.98     91.14 o 
   6  -1  10      619.93      639.58     48.23 o 
   7  -1  10      147.39       88.71     36.80 o 
   8  -1  10     1293.30     1111.59    102.36 o 
   9  -1  10      196.56      197.65     73.24 o 
  10  -1  10     1069.16     1237.51    119.70 o 
 -11   0  10      110.38      180.73     77.73 o 
 -10   0  10       29.07       18.63     74.09 o 
  -9   0  10       57.42       52.46     67.24 o 
  -8   0  10     2642.77     2469.28     98.58 o 
  -7   0  10        6.68       -4.15     60.92 o 
  -6   0  10       17.22       36.11     18.86 o 
  -5   0  10     2480.12     2294.41     64.68 o 
  -4   0  10     2003.76     2365.15     64.07 o 
  -3   0  10    23431.85    25157.91    547.56 o 
  -2   0  10    12041.28    12100.46    338.52 o 
  -1   0  10     3525.27     4278.06    186.09 o 
   1   0  10     3984.78     4472.29    191.65 o 
   2   0  10     1711.69     1920.82     65.00 o 
   3   0  10      617.84      648.25     34.26 o 
   4   0  10     1016.34      913.44     36.56 o 
   5   0  10    12553.60    12829.60    292.94 o 
   6   0  10     2043.53     1932.53     86.38 o 
   7   0  10     2724.73     2513.42    106.60 o 
   8   0  10     4974.06     4853.08    271.96 o 
   9   0  10      892.48     1007.74    103.00 o 
  10   0  10       11.42      -18.20     58.25 o 
 -11   1  10      162.49      210.07     84.80 o 
 -10   1  10      331.24      397.73     51.47 o 
  -9   1  10      126.58      129.31     38.28 o 
  -8   1  10      877.13      807.55     53.91 o 
  -7   1  10     1002.63     1022.41    122.70 o 
  -6   1  10     6557.83     6784.86    195.92 o 
  -5   1  10    10967.79    10830.54    248.66 o 
  -4   1  10       84.48       81.40     17.41 o 
  -3   1  10      156.98      216.81     27.73 o 
  -2   1  10     1797.84     1667.45     57.05 o 
  -1   1  10     6573.01     7478.99    207.60 o 
   0   1  10     3527.13     3826.66    165.96 o 
   1   1  10     3989.25     4768.01    206.22 o 
   2   1  10    25643.16    28411.99    783.94 o 
   3   1  10     4594.00     4680.56    115.10 o 
   4   1  10       64.94       42.43     17.96 o 
   5   1  10     3200.43     3041.02    113.95 o 
   6   1  10     4099.33     4178.80    149.35 o 
   7   1  10       36.56       66.99     36.07 o 
   8   1  10      198.41      212.15     44.87 o 
   9   1  10     4087.86     3873.03    155.38 o 
  10   1  10     1300.21     1096.60    112.64 o 
 -11   2  10       17.46       90.15     78.37 o 
 -10   2  10     2442.33     2590.74    109.65 o 
  -9   2  10      928.40      854.29     85.98 o 
  -8   2  10     1685.08     1498.40    128.05 o 
  -7   2  10    11037.07    11268.21    357.19 o 
  -6   2  10      248.62      246.82     32.93 o 
  -5   2  10       13.93       49.84     19.37 o 
  -4   2  10     4902.59     4678.64    116.85 o 
  -3   2  10      393.65      304.90     25.88 o 
  -2   2  10    34500.50    37939.37    991.27 o 
  -1   2  10     2960.91     2983.34     93.76 o 
   0   2  10      589.63      807.25    150.54 o 
   1   2  10    54818.06    60999.11   1659.70 o 
   2   2  10      400.51      427.25     33.01 o 
   3   2  10     1742.01     1726.54     52.17 o 
   4   2  10     9612.69     9360.76    283.45 o 
   5   2  10       56.36       57.83     53.11 o 
   6   2  10     6441.75     6253.31    207.29 o 
   7   2  10     4727.91     4598.55    167.31 o 
   8   2  10      160.29      202.83     45.64 o 
   9   2  10      655.44      712.90     67.41 o 
  10   2  10      865.22      894.46    120.13 o 
 -11   3  10        8.40       -3.64     74.09 o 
 -10   3  10      232.14      230.87     49.90 o 
  -9   3  10      525.47      551.55     54.23 o 
  -8   3  10      269.69      286.05     43.80 o 
  -7   3  10     2521.01     2525.47     79.25 o 
  -6   3  10     1512.88     1482.85     54.11 o 
  -5   3  10     5666.25     5810.02    144.62 o 
  -4   3  10     2009.94     2171.55     65.76 o 
  -3   3  10    12122.06    12339.34    281.51 o 
  -2   3  10       23.00       39.98     37.58 o 
  -1   3  10     1805.07     1548.99     58.40 o 
   0   3  10     9004.90     9280.72    256.92 o 
   1   3  10     3824.61     4262.37    362.28 o 
   2   3  10     3701.42     3466.54    154.29 o 
   3   3  10     8665.55     8270.70    508.26 o 
   4   3  10     6296.40     6026.53    196.88 o 
   5   3  10     8086.22     7463.91    239.06 o 
   6   3  10     1011.48      906.55     61.40 o 
   7   3  10       46.80       48.68     47.00 o 
   8   3  10     4025.68     3859.86    152.79 o 
   9   3  10       39.05       -2.04     47.90 o 
  10   3  10      436.57      334.63     62.97 o 
 -11   4  10     1687.05     1777.85     97.38 o 
 -10   4  10       67.66       75.11     47.22 o 
  -9   4  10     1157.18     1194.22     73.05 o 
  -8   4  10     5747.80     5614.48    149.75 o 
  -7   4  10        2.11      -18.88     26.69 o 
  -6   4  10     2733.20     2708.62     82.60 o 
  -5   4  10    10134.94     9683.89    229.70 o 
  -4   4  10     1028.93     1021.36     42.71 o 
  -3   4  10     3690.56     3927.00    160.18 o 
  -2   4  10     6168.93     6486.87    190.68 o 
  -1   4  10    20883.10    22032.89    587.69 o 
   0   4  10     8608.46     8474.28    238.85 o 
   1   4  10      211.10      128.94     21.19 o 
   2   4  10    14837.58    14738.04    334.80 o 
   3   4  10     3200.94     3091.11    262.32 o 
   4   4  10       91.25      112.30     35.50 o 
   5   4  10       54.26       70.72     40.26 o 
   6   4  10     3807.53     4003.59    192.19 o 
   7   4  10      661.08      765.36     86.51 o 
   8   4  10      378.45      343.97     53.04 o 
   9   4  10      811.98      819.49     73.14 o 
 -11   5  10        1.96       18.95     50.21 o 
 -10   5  10     2374.90     2487.08    204.29 o 
  -9   5  10       10.98       -7.58     47.00 o 
  -8   5  10      292.44      304.56     37.42 o 
  -7   5  10     7266.88     7463.22    188.40 o 
  -6   5  10     1515.33     1437.08     56.64 o 
  -5   5  10      225.96      242.41     28.89 o 
  -4   5  10     5628.98     5183.80    135.51 o 
  -3   5  10      481.66      413.83     39.08 o 
  -2   5  10     9765.91     9334.60    267.47 o 
  -1   5  10      711.21      683.91     42.63 o 
   0   5  10     2855.78     2724.88    272.49 o 
   1   5  10    18926.84    18556.01    417.59 o 
   2   5  10     1048.63     1118.98     43.87 o 
   3   5  10        0.67       37.86     53.75 o 
   4   5  10    15939.31    14540.23   1281.30 o 
   5   5  10        6.50      -22.08     67.99 o 
   6   5  10      568.10      589.95     86.08 o 
   7   5  10     3396.17     3020.95    133.38 o 
   8   5  10        5.45       39.06     53.21 o 
   9   5  10      888.36      857.02     79.53 o 
 -10   6  10     1028.86      887.04    104.82 o 
  -9   6  10      533.98      642.94     59.84 o 
  -8   6  10     2132.60     2029.28    144.43 o 
  -7   6  10     1082.85     1100.25     53.68 o 
  -6   6  10     2800.98     2742.50     88.23 o 
  -5   6  10      430.75      452.94     36.49 o 
  -4   6  10     4072.93     3963.68    111.89 o 
  -3   6  10     1020.01     1035.26     95.08 o 
  -2   6  10     3105.60     2931.86    110.17 o 
  -1   6  10     2354.40     2191.52    117.78 o 
   0   6  10     3190.06     3001.15    297.54 o 
   1   6  10     1082.76     1106.29     47.08 o 
   2   6  10     2137.11     2064.62     67.58 o 
   3   6  10       39.04       94.49     43.90 o 
   4   6  10      128.32       82.41     44.39 o 
   5   6  10     5764.36     5794.24    209.66 o 
   6   6  10       47.44       47.62     53.14 o 
   7   6  10       69.18      -28.69     98.93 o 
   8   6  10     1323.87      972.07    288.12 o 
   9   6  10       78.35       68.97     67.67 o 
 -10   7  10      116.05       79.45     71.95 o 
  -9   7  10        7.39       38.51     38.30 o 
  -8   7  10     1820.60     1889.05     76.95 o 
  -7   7  10      784.04      808.67     50.06 o 
  -6   7  10     1392.68     1397.05     62.22 o 
  -5   7  10     3863.72     3809.83    113.05 o 
  -4   7  10       25.68       14.57     38.01 o 
  -3   7  10      268.91      323.91     41.62 o 
  -2   7  10      465.21      516.26     43.84 o 
  -1   7  10     4356.59     4001.52    136.29 o 
   0   7  10     1358.55     1125.61    120.51 o 
   1   7  10     3892.20     3814.01    109.16 o 
   2   7  10     6395.75     6233.18    211.40 o 
   3   7  10     5000.15     5012.07    182.48 o 
   4   7  10     1962.28     2089.54    106.90 o 
   5   7  10        8.98      -15.48     47.00 o 
   6   7  10      512.28      591.41     70.95 o 
   7   7  10      162.65      163.81     61.28 o 
   8   7  10        8.23       -2.04     62.65 o 
 -10   8  10      646.55      661.47    101.93 o 
  -9   8  10      430.23      399.42     58.03 o 
  -8   8  10      150.12      122.72     37.94 o 
  -7   8  10     1571.93     1557.04     70.91 o 
  -6   8  10      121.03      113.14     36.03 o 
  -5   8  10       84.20       85.78     50.86 o 
  -4   8  10      768.92      762.49     61.06 o 
  -3   8  10      617.63      720.56     56.55 o 
  -2   8  10      321.24      320.47     45.06 o 
  -1   8  10      584.47      556.44     69.06 o 
   0   8  10      254.72      270.74     31.38 o 
   1   8  10     4023.38     4137.98    119.77 o 
   2   8  10      686.72      645.37     61.84 o 
   3   8  10     4460.44     4117.83    238.66 o 
   4   8  10     3477.00     3324.00    143.87 o 
   5   8  10       10.64       68.97     53.83 o 
   6   8  10      668.31      694.54     75.18 o 
   7   8  10      487.37      550.61     71.63 o 
  -9   9  10      217.57      254.51     88.23 o 
  -8   9  10      254.27      313.54     58.13 o 
  -7   9  10     2095.06     1996.95     83.50 o 
  -6   9  10      456.16      490.13     47.06 o 
  -5   9  10       14.27       43.10     32.98 o 
  -4   9  10     1088.72     1102.44     71.95 o 
  -3   9  10       59.28       93.89     39.00 o 
  -2   9  10      839.85      776.05     59.71 o 
  -1   9  10        1.69       27.17     36.62 o 
   0   9  10      502.66      369.84     67.77 o 
   1   9  10     1082.68      964.11     51.75 o 
   2   9  10       53.60       16.64     40.50 o 
   3   9  10      637.86      451.87     63.27 o 
   4   9  10       65.87       53.35     48.35 o 
   5   9  10      765.65      670.25    106.00 o 
   6   9  10      129.42       67.79     55.03 o 
  -8  10  10      345.49      294.96     59.72 o 
  -7  10  10      525.96      535.00     67.03 o 
  -6  10  10      303.09      386.52     46.85 o 
  -5  10  10        8.88       30.38     37.17 o 
  -4  10  10      794.63      799.69     67.35 o 
  -3  10  10       61.05       85.58     44.50 o 
  -2  10  10      255.50      229.84     48.21 o 
  -1  10  10      285.97      244.79     46.04 o 
   0  10  10     1685.50     1305.23    242.08 o 
   1  10  10     1732.58     1716.67    166.28 o 
   2  10  10        4.34       -4.41     45.88 o 
   3  10  10      422.52      398.61     73.88 o 
   4  10  10     2180.07     2357.37    124.08 o 
   5  10  10      115.18       96.66     56.37 o 
   6  10  10      537.95      508.58     95.29 o 
  -7  11  10        3.86      -30.05     49.44 o 
  -6  11  10      170.00       46.75     52.09 o 
  -5  11  10        0.44      -27.89     38.07 o 
  -4  11  10      153.54       79.55     52.86 o 
  -3  11  10        0.86       27.41     47.09 o 
  -2  11  10      516.78      560.39     63.47 o 
  -1  11  10      258.05      203.12     48.82 o 
   0  11  10       73.04       88.65     72.38 o 
   1  11  10       19.72       64.82     47.10 o 
   2  11  10       69.87       50.40     52.63 o 
   3  11  10       90.43      144.65     60.72 o 
   4  11  10      878.32      944.61     85.67 o 
  -6  12  10      465.35      446.55     67.70 o 
  -5  12  10      884.64      798.11    108.78 o 
  -4  12  10     1033.90     1055.47    142.08 o 
  -3  12  10      461.23      583.14    113.49 o 
  -2  12  10       25.27        7.80     74.41 o 
  -1  12  10      143.12      149.93     53.83 o 
   0  12  10      725.51      694.02    106.00 o 
   1  12  10       85.83      172.66     59.77 o 
   2  12  10       32.75       82.14     57.22 o 
   3  12  10        6.18      -19.95     49.47 o 
  -3  13  10      352.42      361.98     68.48 o 
  -2  13  10      170.74      149.37     58.46 o 
  -1  13  10       20.16       35.12     83.09 o 
   0  13  10      624.71      448.41     96.36 o 
  -3 -13  11        3.82      -76.02     76.02 o 
  -2 -13  11      152.13      105.14     82.66 o 
  -1 -13  11       43.60       -7.49     77.30 o 
   0 -13  11      330.01      287.59     83.09 o 
   1 -13  11       10.14       -1.89     54.19 o 
   2 -13  11      237.56      255.60     58.60 o 
   3 -13  11        4.61       78.77    148.40 o 
   4 -13  11      166.04       84.84     53.29 o 
  -3 -12  11      309.25      387.16     82.87 o 
  -2 -12  11       42.90      169.60     83.94 o 
  -1 -12  11        1.75      -10.92     75.38 o 
   0 -12  11      109.60       75.21     48.60 o 
   1 -12  11       49.75      -21.65     49.18 o 
   2 -12  11      796.28      817.28     72.38 o 
   3 -12  11        3.58       -8.22     50.96 o 
   4 -12  11      713.37      747.36    211.03 o 
   5 -12  11      413.63      507.99     67.14 o 
   6 -12  11       66.43       79.32     59.44 o 
  -6 -11  11     1092.81     1062.34    132.12 o 
  -5 -11  11      407.18      501.73    102.79 o 
  -4 -11  11        1.25      -14.52     47.74 o 
  -3 -11  11        2.76      -60.82     60.82 o 
  -2 -11  11     1163.22     1312.03    117.99 o 
  -1 -11  11      704.80      732.57     98.29 o 
   0 -11  11      518.14      578.99     60.32 o 
   1 -11  11       72.78       92.98     46.03 o 
   2 -11  11       36.47       25.85     42.67 o 
   3 -11  11       51.95       86.50     50.90 o 
   4 -11  11      650.01      557.39     64.65 o 
   5 -11  11      407.49      348.73     96.79 o 
   6 -11  11      822.71      865.86     78.69 o 
   7 -11  11      182.40      318.21     92.83 o 
  -7 -10  11     4198.59     4975.73    288.66 o 
  -6 -10  11      347.80      392.94     94.86 o 
  -5 -10  11       45.95      -47.79     47.79 o 
  -4 -10  11     1950.90     2220.37    104.93 o 
  -3 -10  11      345.60      410.49     87.48 o 
  -2 -10  11       82.57       58.89     53.96 o 
  -1 -10  11      609.77      617.03     54.81 o 
   0 -10  11      396.62      477.33    154.39 o 
   1 -10  11     2980.60     2851.94    118.82 o 
   2 -10  11        9.02       -2.85     41.89 o 
   3 -10  11     1125.90     1044.73     70.82 o 
   4 -10  11     3029.48     3095.64    129.29 o 
   5 -10  11      113.78       77.27     49.39 o 
   6 -10  11       47.89       53.77     49.39 o 
   7 -10  11      905.80      946.82     82.75 o 
   8 -10  11      293.54      518.43     98.40 o 
  -8  -9  11       42.37      125.91     95.72 o 
  -7  -9  11      200.95      303.65     96.79 o 
  -6  -9  11      496.25      641.13    101.29 o 
  -5  -9  11     1308.34     1378.16     80.64 o 
  -4  -9  11      337.52      352.18     55.03 o 
  -3  -9  11     2035.42     2200.14     98.32 o 
  -2  -9  11     2548.54     2433.32    102.13 o 
  -1  -9  11     1398.03     1318.52     94.65 o 
   1  -9  11     1046.78      953.43     62.02 o 
   2  -9  11     4935.79     4994.11    225.49 o 
   3  -9  11      348.31      279.93     47.31 o 
   4  -9  11      149.70      115.92     40.71 o 
   5  -9  11     7105.78     6675.45    222.58 o 
   6  -9  11      983.17      874.08     79.55 o 
   7  -9  11     1874.05     1671.74     95.99 o 
   8  -9  11     1289.53     1430.06     95.32 o 
  -9  -8  11      124.94      200.43     92.29 o 
  -8  -8  11      210.09      175.38     96.79 o 
  -7  -8  11      643.16      742.42    100.22 o 
  -5  -8  11      301.06      331.38     58.57 o 
  -4  -8  11     1706.23     1707.14     81.25 o 
  -3  -8  11       21.20       33.99     35.96 o 
  -2  -8  11     7617.70     7935.87    195.11 o 
  -1  -8  11       51.39       83.68     25.38 o 
   0  -8  11      415.51      407.51     67.88 o 
   1  -8  11     2075.29     1982.05     85.23 o 
   2  -8  11    11179.23    10911.81    319.12 o 
   3  -8  11      831.75      845.85     66.92 o 
   4  -8  11     2818.76     2762.91    112.65 o 
   5  -8  11     1505.24     1358.16    104.18 o 
   6  -8  11     1127.78     1097.21     72.83 o 
   7  -8  11       44.66       -8.58     44.84 o 
   8  -8  11      720.38      702.35     79.12 o 
   9  -8  11     2264.57     2533.69    180.52 o 
  -9  -7  11       21.31       -2.36     87.80 o 
  -8  -7  11       11.61       70.67     71.52 o 
  -7  -7  11     3394.83     4053.43    232.77 o 
  -6  -7  11        5.28      -16.06     30.94 o 
  -5  -7  11     1443.23     1419.40     72.22 o 
  -4  -7  11    12189.46    12155.56    349.37 o 
  -3  -7  11      265.99      265.62     37.44 o 
  -2  -7  11     9852.48     9721.58    229.18 o 
  -1  -7  11     1262.47     1375.78     50.97 o 
   0  -7  11     1437.43     1399.01     50.51 o 
   1  -7  11     9326.85     8388.95    247.81 o 
   2  -7  11      884.20      849.06     53.31 o 
   3  -7  11     1177.36     1153.07     83.41 o 
   4  -7  11     7677.31     7644.52    237.07 o 
   5  -7  11       24.50        9.93     36.06 o 
   6  -7  11     1066.22     1156.61     72.95 o 
   7  -7  11     1652.34     1708.97     91.38 o 
   8  -7  11      915.85      858.67     69.96 o 
   9  -7  11      215.97      138.12     80.94 o 
 -10  -6  11      493.73      643.06    117.78 o 
  -9  -6  11     1600.35     1847.59    153.11 o 
  -8  -6  11     2622.53     2877.81    191.01 o 
  -7  -6  11     1340.79     1304.53     70.75 o 
  -6  -6  11     4203.43     4433.19    151.35 o 
  -5  -6  11     8650.88     8356.44    250.88 o 
  -4  -6  11       38.70       99.80     33.97 o 
  -3  -6  11     1805.54     1793.61     76.03 o 
  -2  -6  11      736.75      840.59     36.71 o 
  -1  -6  11     7200.23     7158.44    171.41 o 
   0  -6  11     1923.25     1911.91     74.16 o 
   1  -6  11      480.09      486.79     28.83 o 
   2  -6  11    11155.72    10750.72    306.72 o 
   3  -6  11     7608.93     7818.63    234.92 o 
   4  -6  11      869.19      802.27     55.02 o 
   5  -6  11     3105.00     3061.96    137.05 o 
   6  -6  11      532.58      492.15     51.57 o 
   7  -6  11        1.69      -27.00     38.44 o 
   8  -6  11     1666.90     1892.85    194.33 o 
   9  -6  11        1.96      -40.47     61.67 o 
  10  -6  11      231.34      276.02     81.59 o 
 -10  -5  11     1138.91     1281.83    135.76 o 
  -9  -5  11       18.58       17.13     69.81 o 
  -8  -5  11     1922.08     1816.97    142.62 o 
  -7  -5  11      632.96      549.05     81.37 o 
  -6  -5  11      598.83      602.94     47.07 o 
  -5  -5  11        1.89       27.67     31.11 o 
  -4  -5  11      915.45      849.33    100.32 o 
  -3  -5  11    18687.55    19225.27    426.77 o 
  -2  -5  11       10.55       -9.46     19.88 o 
  -1  -5  11     2921.71     3179.66     83.80 o 
   0  -5  11     6958.96     7395.81    173.40 o 
   1  -5  11     3315.25     3302.22     85.84 o 
   2  -5  11      331.76      368.01     34.60 o 
   3  -5  11      598.62      518.50     42.02 o 
   4  -5  11     2297.81     2426.96     95.62 o 
   5  -5  11     3560.83     3436.87    124.40 o 
   6  -5  11      431.72      448.25     47.54 o 
   7  -5  11       39.17       60.90     40.21 o 
   8  -5  11       58.35       35.98     57.39 o 
   9  -5  11      316.65      306.65     76.23 o 
  10  -5  11       33.52       33.19     83.94 o 
 -10  -4  11     2110.86     2258.31    173.24 o 
  -9  -4  11       53.30       35.12     76.23 o 
  -8  -4  11     2052.09     2125.97    152.68 o 
  -7  -4  11     6464.60     7155.45    339.62 o 
  -6  -4  11     2673.34     2512.28    151.61 o 
  -5  -4  11      643.38      565.97     65.10 o 
  -4  -4  11     1488.82     1567.28    100.22 o 
  -3  -4  11       10.28       -2.64     22.53 o 
  -2  -4  11     1715.53     1429.25     43.70 o 
  -1  -4  11      161.26      141.42     16.68 o 
   0  -4  11     8672.06     9583.94    218.52 o 
   1  -4  11    18665.24    18286.74    404.35 o 
   2  -4  11      981.30      961.03     32.91 o 
   3  -4  11      736.75      727.84     43.76 o 
   4  -4  11     9507.64     9344.20    271.37 o 
   5  -4  11      221.06      227.87     38.52 o 
   6  -4  11      976.01     1045.29     62.07 o 
   7  -4  11     1137.32     1066.90     79.34 o 
   8  -4  11       45.13      104.29     59.10 o 
   9  -4  11      735.24      858.70    107.50 o 
  10  -4  11       94.60       39.83     68.95 o 
 -11  -3  11      226.42      239.19     86.08 o 
 -10  -3  11      498.84      573.89    104.93 o 
  -9  -3  11     2119.16     2142.03    154.82 o 
  -8  -3  11     3271.19     3102.44    186.94 o 
  -7  -3  11     3646.26     3420.44    189.94 o 
  -6  -3  11     6407.33     6416.03    298.51 o 
  -5  -3  11     6510.64     6501.90    294.01 o 
  -4  -3  11        0.35       40.26     40.26 o 
  -3  -3  11     2084.20     1900.91    103.64 o 
  -2  -3  11        9.99       50.94     22.70 o 
  -1  -3  11    16914.11    17708.10    390.26 o 
   0  -3  11       51.87       85.98     15.26 o 
   1  -3  11    10064.78     9494.40    215.29 o 
   2  -3  11     2843.51     2711.90     70.94 o 
   3  -3  11     7172.94     7125.10    207.73 o 
   4  -3  11     6166.17     6201.39    245.08 o 
   5  -3  11     1043.44      971.53     56.67 o 
   6  -3  11     5247.33     5133.07    165.74 o 
   7  -3  11       26.36       26.34     50.54 o 
   8  -3  11       31.51       -0.21     64.03 o 
   9  -3  11      256.15      336.63     81.37 o 
  10  -3  11       55.84       59.96     77.73 o 
 -11  -2  11     2005.69     2203.06    177.09 o 
 -10  -2  11        0.77        9.64     67.45 o 
  -9  -2  11     1309.30     1353.57    119.70 o 
  -8  -2  11      338.79      334.06     69.60 o 
  -7  -2  11       23.16       23.34     55.68 o 
  -6  -2  11     1110.47     1156.56     90.79 o 
  -5  -2  11     1177.84     1096.60     82.23 o 
  -4  -2  11     3622.36     3572.69    173.67 o 
  -3  -2  11    10965.05    10922.79    447.34 o 
  -2  -2  11     5697.12     6064.20    256.75 o 
  -1  -2  11    34687.39    38611.28   1048.79 o 
   0  -2  11    12052.64    12330.85    343.41 o 
   1  -2  11      776.13      730.96     28.02 o 
   2  -2  11      205.36      113.16     23.29 o 
   3  -2  11     1155.87     1378.92     73.88 o 
   4  -2  11     2383.13     2221.33     66.11 o 
   5  -2  11      267.75      299.96     27.85 o 
   6  -2  11     3241.03     3125.80     90.20 o 
   7  -2  11     2121.81     2166.87    136.83 o 
   8  -2  11      305.08      222.92     69.81 o 
   9  -2  11       62.64       64.67     62.74 o 
  10  -2  11       46.71      -37.05     64.24 o 
 -11  -1  11      194.37      158.89     88.01 o 
 -10  -1  11       44.54       73.02     68.95 o 
  -9  -1  11       57.37       23.98     60.60 o 
  -8  -1  11     1583.96     1572.85    123.56 o 
  -7  -1  11     2235.86     2310.99    141.76 o 
  -6  -1  11     1073.26     1052.06     88.44 o 
  -5  -1  11     3501.34     3639.07    178.81 o 
  -4  -1  11      411.42      453.12     50.32 o 
  -3  -1  11     7024.42     7067.44    299.79 o 
  -2  -1  11     9044.85     9046.53    255.11 o 
  -1  -1  11     1385.42     1380.33     50.63 o 
   0  -1  11     7442.79     7781.95    222.95 o 
   1  -1  11     2556.92     2143.53    104.93 o 
   2  -1  11      584.88      585.85     32.56 o 
   3  -1  11    20325.60    21165.56    466.67 o 
   4  -1  11     1122.59     1113.39     68.98 o 
   5  -1  11       85.88       84.35     21.91 o 
   6  -1  11      467.65      505.70     44.36 o 
   7  -1  11      659.81      666.56     55.29 o 
   8  -1  11      417.63      392.73     70.24 o 
   9  -1  11      835.45      869.83     96.15 o 
  10  -1  11      408.19      354.19     79.87 o 
 -11   0  11       52.30       16.49     82.02 o 
  -9   0  11      389.88      385.24     81.80 o 
  -8   0  11      477.94      462.65     53.53 o 
  -7   0  11     1198.20     1132.25     60.70 o 
  -6   0  11     1736.84     1622.40     71.70 o 
  -5   0  11      429.50      445.69     34.64 o 
  -4   0  11     7495.89     8111.86    187.60 o 
  -3   0  11    13848.30    13541.12    378.27 o 
  -2   0  11     4318.41     4181.59    126.95 o 
  -1   0  11      967.91      834.71     57.82 o 
   1   0  11     4544.22     4018.10    176.88 o 
   2   0  11       52.07      114.47     20.48 o 
   3   0  11     4599.86     4285.87    129.61 o 
   4   0  11     7078.90     7200.40    172.32 o 
   5   0  11      716.74      818.22     52.96 o 
   6   0  11       51.94       17.66     31.86 o 
   7   0  11       11.85       -5.39     37.07 o 
   8   0  11      620.11      614.00    103.54 o 
   9   0  11      151.18      141.33     62.96 o 
  10   0  11      421.97      557.40     88.44 o 
 -11   1  11       85.28      165.96     85.23 o 
 -10   1  11        9.56        8.68     40.98 o 
  -9   1  11      210.05      217.31     42.09 o 
  -8   1  11      349.24      399.10     85.55 o 
  -7   1  11     4913.40     4897.28    160.00 o 
  -6   1  11     1133.15     1040.33     41.85 o 
  -5   1  11     3872.42     3820.69    132.35 o 
  -4   1  11    11315.00    10793.50    245.88 o 
  -3   1  11     3839.95     3347.50     86.63 o 
  -2   1  11        0.88       13.43     15.11 o 
  -1   1  11     5928.46     5179.87    149.78 o 
   0   1  11        6.02       84.58     28.27 o 
   1   1  11      327.65      359.97     40.04 o 
   2   1  11      113.79       69.04     22.24 o 
   3   1  11       70.41       71.80     16.93 o 
   4   1  11      367.55      327.76     24.85 o 
   5   1  11     3390.12     3342.17    123.74 o 
   6   1  11      315.12      289.59     40.34 o 
   7   1  11       49.53       69.11     36.37 o 
   8   1  11     2292.54     2162.57    117.67 o 
   9   1  11       24.31       -3.85     53.75 o 
  10   1  11       79.74      159.53     78.59 o 
 -11   2  11       43.19      132.55     75.38 o 
 -10   2  11      115.95       61.93     40.65 o 
  -9   2  11      131.86      145.94     40.09 o 
  -8   2  11     1045.31     1106.63     64.81 o 
  -7   2  11      414.44      402.29     47.86 o 
  -6   2  11      393.07      371.76     28.90 o 
  -5   2  11      407.53      431.44     47.86 o 
  -4   2  11     2193.58     2065.68     62.13 o 
  -3   2  11     1221.83     1083.75     58.90 o 
  -2   2  11       52.00      122.24     22.43 o 
  -1   2  11       29.33       55.02     19.75 o 
   0   2  11     1999.38     1914.01    107.71 o 
   1   2  11     2664.34     2711.85    134.05 o 
   2   2  11       26.09       31.46     22.68 o 
   3   2  11      934.52     1023.53     37.77 o 
   4   2  11     5093.10     5018.10    167.71 o 
   5   2  11        6.46       18.81     28.91 o 
   6   2  11        0.36       42.57     34.05 o 
   7   2  11     2286.12     2265.50    103.53 o 
   8   2  11       44.18       65.42     45.12 o 
   9   2  11      388.63      440.20     60.28 o 
  10   2  11      188.48      174.52     69.81 o 
 -11   3  11      866.35      851.83     70.99 o 
 -10   3  11       42.82       69.76     43.11 o 
  -9   3  11        9.90      -40.49     47.22 o 
  -8   3  11      252.38      227.91     91.33 o 
  -7   3  11     3498.23     3469.82     99.52 o 
  -6   3  11     4720.16     4615.76    122.02 o 
  -5   3  11      157.45      141.57     24.26 o 
  -4   3  11     3302.75     2867.00    196.97 o 
  -3   3  11     5456.74     5506.28    136.90 o 
  -2   3  11      393.61      339.85     31.19 o 
  -1   3  11    13366.92    13991.50    379.14 o 
   0   3  11     1057.57     1275.24    118.63 o 
   1   3  11      536.51      460.02     27.31 o 
   2   3  11      247.30      255.50     34.87 o 
   3   3  11     3471.60     3460.56    124.93 o 
   4   3  11      457.22      378.81     78.80 o 
   5   3  11       24.81       20.74     39.83 o 
   6   3  11      869.28      948.55     63.70 o 
   7   3  11     1788.37     1581.47     88.29 o 
   8   3  11       77.57       41.58     42.95 o 
   9   3  11       99.24      217.84     93.69 o 
  10   3  11      669.50      646.01     74.06 o 
 -11   4  11       55.32       27.21     50.70 o 
 -10   4  11      429.50      459.09     57.52 o 
  -9   4  11       76.36      129.59     42.75 o 
  -8   4  11     1237.31     1211.72     70.69 o 
  -7   4  11     1145.24     1058.59     59.78 o 
  -6   4  11     2377.92     2348.41     75.27 o 
  -5   4  11      801.67      718.98     39.77 o 
  -4   4  11     8296.72     8056.92    194.72 o 
  -3   4  11    12212.83    11361.27    319.04 o 
  -2   4  11     4106.57     3833.30    123.39 o 
  -1   4  11     5965.17     5401.49    162.46 o 
   0   4  11      816.18      666.56     39.06 o 
   1   4  11      222.74      202.34     30.89 o 
   2   4  11     3233.83     3121.90     94.49 o 
   3   4  11      415.94      542.29    197.65 o 
   4   4  11     1281.12     1190.33     69.53 o 
   5   4  11     4192.91     4545.18    165.41 o 
   6   4  11      394.13      310.29     48.44 o 
   7   4  11     2399.28     2390.59    112.63 o 
   8   4  11     2814.42     2969.93    133.98 o 
   9   4  11       47.64      -37.20     48.41 o 
 -11   5  11       21.25       37.19     52.94 o 
 -10   5  11      797.74      769.04    122.92 o 
  -9   5  11      457.29      425.48     53.02 o 
  -8   5  11      461.32      525.90     41.98 o 
  -7   5  11      996.43     1002.72     50.80 o 
  -6   5  11      116.17      177.84     29.80 o 
  -5   5  11      299.36      279.95     31.53 o 
  -4   5  11     2396.50     2300.46     74.39 o 
  -3   5  11      308.93      309.62     36.61 o 
  -2   5  11      535.65      377.79     45.29 o 
  -1   5  11     6963.69     6435.29    192.21 o 
   0   5  11      686.82      564.02     36.89 o 
   1   5  11       10.58       38.75     21.25 o 
   2   5  11     1896.50     1900.01     62.44 o 
   3   5  11     1004.42      921.72     64.25 o 
   4   5  11     2384.83     2013.98    102.22 o 
   5   5  11       79.78       50.65     52.92 o 
   6   5  11     1455.95     1368.56    126.56 o 
   7   5  11     2907.71     2738.87    199.04 o 
   8   5  11      172.69      225.79     55.12 o 
   9   5  11      192.87      156.00     56.03 o 
 -10   6  11      311.80      392.46     60.35 o 
  -9   6  11       17.67       48.41     42.51 o 
  -8   6  11       29.74       54.11     31.11 o 
  -7   6  11     1801.33     1814.33     96.44 o 
  -6   6  11      858.16      850.61     50.54 o 
  -5   6  11      700.55      664.51     41.04 o 
  -4   6  11    21575.14    21585.42    489.10 o 
  -3   6  11      395.84      417.89     44.76 o 
  -2   6  11      292.23      362.46     94.54 o 
  -1   6  11     3282.31     3052.82    109.33 o 
   0   6  11     1723.79      813.51     58.46 o 
   1   6  11        8.34       -2.26     22.40 o 
   2   6  11      817.92      809.34     53.48 o 
   3   6  11     1810.73     1615.08     87.52 o 
   4   6  11     3156.29     3467.94    145.05 o 
   5   6  11       74.34       45.89     45.85 o 
   6   6  11     1195.70     1188.61    161.57 o 
   7   6  11     2739.97     2164.54    588.35 o 
   8   6  11       17.79      -22.45     60.11 o 
 -10   7  11      156.67      165.03     59.01 o 
  -9   7  11       62.10       60.83     38.12 o 
  -8   7  11      139.25      100.31     36.72 o 
  -7   7  11      734.67      720.37     49.03 o 
  -6   7  11     6029.10     5780.04    157.36 o 
  -5   7  11      334.61      375.79     37.49 o 
  -4   7  11     6575.88     6235.08    389.52 o 
  -3   7  11      710.31      676.58    108.46 o 
  -2   7  11    11740.16    11516.94    332.48 o 
  -1   7  11     1586.32     1564.28     77.09 o 
   0   7  11       13.60       39.89     37.15 o 
   1   7  11     1674.27     1685.94    101.46 o 
   2   7  11     2126.08     2186.08    117.88 o 
   3   7  11        1.07       -3.91     39.07 o 
   4   7  11     2593.44     2528.58    121.74 o 
   5   7  11    10538.56     9783.97    322.98 o 
   6   7  11      216.15      101.07     76.88 o 
   7   7  11     2336.44     2419.51    152.79 o 
   8   7  11      433.45      552.59    138.23 o 
  -9   8  11      117.90      125.39     41.97 o 
  -8   8  11     1938.22     1962.96     81.26 o 
  -7   8  11     1268.34     1140.65     62.29 o 
  -6   8  11      703.29      813.22     51.54 o 
  -5   8  11      208.85      216.32     39.51 o 
  -4   8  11       64.28       31.73     40.96 o 
  -3   8  11      409.63      458.55     46.99 o 
  -2   8  11     2371.75     2166.49     94.18 o 
  -1   8  11        0.52      -12.31     30.85 o 
   0   8  11       11.42        3.00     27.26 o 
   1   8  11     2266.88     2425.10     83.25 o 
   2   8  11      416.59      486.72     57.27 o 
   3   8  11     1659.12     1770.73     97.94 o 
   4   8  11        0.39        0.00     49.51 o 
   5   8  11     2223.63     2191.22    195.94 o 
   6   8  11      102.52      111.90     55.97 o 
   7   8  11       50.32      100.77     60.47 o 
  -9   9  11       27.26      -12.45     53.71 o 
  -8   9  11      410.57      420.53     49.55 o 
  -7   9  11       90.12      123.80     41.73 o 
  -6   9  11       36.78       74.42     36.44 o 
  -5   9  11     1337.29     1397.95     67.03 o 
  -4   9  11      729.62      722.93     62.50 o 
  -3   9  11      143.61      118.30     42.81 o 
  -2   9  11     3965.01     3821.42    142.76 o 
  -1   9  11     1647.08     1505.83     78.43 o 
   0   9  11      320.44      227.01    176.77 o 
   1   9  11        2.34      -40.16     40.16 o 
   2   9  11      895.53     1016.32     77.38 o 
   3   9  11     1610.76     1602.56     95.01 o 
   4   9  11      461.70      456.62    111.25 o 
   5   9  11     1359.12     1455.53     96.55 o 
   6   9  11     2016.99     1880.87    114.16 o 
  -8  10  11      192.23      146.58     54.98 o 
  -7  10  11      160.89      123.40     42.97 o 
  -6  10  11      107.68       55.28     71.46 o 
  -5  10  11       84.11       71.28     42.40 o 
  -4  10  11     1843.31     1793.85    123.99 o 
  -3  10  11       51.84       94.78     42.11 o 
  -2  10  11       26.16        0.83     77.09 o 
  -1  10  11     1267.15     1174.93    147.54 o 
   1  10  11     1616.52     1501.14     92.06 o 
   2  10  11      262.77      368.30     63.18 o 
   3  10  11      434.27      393.22     61.08 o 
   4  10  11     2195.23     2296.01    253.65 o 
   5  10  11       65.72       68.85     57.90 o 
  -7  11  11        3.66       40.11     56.12 o 
  -6  11  11      627.03      638.75     59.55 o 
  -5  11  11       15.85      -37.98     40.04 o 
  -4  11  11     1018.49      976.46    133.52 o 
  -3  11  11       23.56        9.96     46.18 o 
  -2  11  11     1882.80     1788.63     97.65 o 
  -1  11  11     1691.71     1605.08     89.10 o 
   0  11  11        0.13       51.18     64.46 o 
   1  11  11      992.88      901.80     77.27 o 
   2  11  11     2488.32     2524.68    131.25 o 
   3  11  11      708.18      522.28     86.40 o 
   4  11  11      593.66      550.53     90.69 o 
  -5  12  11      585.55      576.07     72.23 o 
  -4  12  11       51.05       48.05     52.12 o 
  -3  12  11     1958.37     2062.37    110.99 o 
  -2  12  11      276.65      233.30     56.06 o 
  -1  12  11      289.14      374.62     60.84 o 
   0  12  11     3136.67     2848.69    194.44 o 
   1  12  11      629.97      655.26    102.14 o 
   2  12  11       70.04       60.39     58.35 o 
  -2  13  11      177.57      219.49     59.22 o 
  -1  13  11      592.17      728.50    108.78 o 
  -3 -13  12     1977.72     1951.23    156.32 o 
  -2 -13  12        3.92      -44.11     80.30 o 
  -1 -13  12      132.23      149.25     87.58 o 
   0 -13  12     1524.68     1694.05    149.25 o 
   1 -13  12      155.00      203.65     79.45 o 
   2 -13  12      197.38      105.40     55.35 o 
   3 -13  12       76.88       99.41     63.39 o 
   4 -13  12        1.28      -21.29     54.48 o 
  -4 -12  12      224.31      358.25     92.72 o 
  -3 -12  12      214.44      239.84     85.44 o 
  -2 -12  12      393.83      580.96     99.15 o 
  -1 -12  12      245.12      321.64     90.58 o 
   0 -12  12       66.89       59.74     68.95 o 
   1 -12  12     1353.02     1570.93     91.65 o 
   2 -12  12       96.77       98.44     79.77 o 
   3 -12  12       29.71       33.36     83.94 o 
   4 -12  12     1610.59     1587.83     96.04 o 
   5 -12  12       12.90      -15.54     49.49 o 
  -6 -11  12        2.97      -48.61     87.37 o 
  -5 -11  12      577.37      507.51    101.93 o 
  -4 -11  12      290.59      252.04     74.95 o 
  -3 -11  12      208.91      308.79     77.30 o 
  -2 -11  12      811.61      805.38     94.22 o 
  -1 -11  12     4191.87     4695.85    241.12 o 
   0 -11  12        0.52       34.28     34.99 o 
   1 -11  12      350.38      365.19     55.91 o 
   2 -11  12     3141.72     2910.32    125.59 o 
   3 -11  12     1212.75     1258.29    265.96 o 
   4 -11  12       29.48      -34.82     68.74 o 
   5 -11  12      167.57      142.69     55.04 o 
   6 -11  12      805.70      908.79     79.41 o 
   7 -11  12      234.83      303.02     75.48 o 
  -7 -10  12       37.88       -8.14     81.59 o 
  -6 -10  12     1620.73     1703.69    146.47 o 
  -5 -10  12       51.18      215.54     81.37 o 
  -4 -10  12      681.44      656.19     64.65 o 
  -3 -10  12     5659.03     5942.66    201.39 o 
  -2 -10  12       70.38      114.14     64.88 o 
  -1 -10  12      944.09      938.14     94.22 o 
   1 -10  12      333.85      404.65    111.89 o 
   2 -10  12       78.70       64.56     44.50 o 
   3 -10  12      881.93      866.32     70.05 o 
   4 -10  12      364.18      343.51     94.86 o 
   5 -10  12     1423.38     1342.30     87.05 o 
   6 -10  12        0.63       60.57     89.72 o 
   7 -10  12       45.27       99.03     55.67 o 
  -8  -9  12     1236.75     1152.71    140.48 o 
  -7  -9  12      214.27      315.43     86.73 o 
  -6  -9  12      321.37      367.46     87.80 o 
  -5  -9  12       15.09      -18.43     44.51 o 
  -4  -9  12      557.01      609.63     57.35 o 
  -3  -9  12      444.57      479.19     71.63 o 
  -2  -9  12     1490.08     1479.99     77.56 o 
  -1  -9  12     1615.03     1681.14     79.28 o 
   0  -9  12      607.13      535.09    109.75 o 
   1  -9  12      989.09      972.95     62.38 o 
   2  -9  12      465.17      466.83     65.63 o 
   3  -9  12      493.27      510.48     52.20 o 
   4  -9  12      650.05      688.08     61.91 o 
   5  -9  12      137.90      113.56     46.40 o 
   6  -9  12       35.99       82.87     45.21 o 
   7  -9  12       44.12       80.68     54.76 o 
   8  -9  12       52.84       77.85     58.40 o 
  -8  -8  12      112.72      109.85     80.09 o 
  -7  -8  12      110.71      144.97     81.37 o 
  -6  -8  12      165.72      180.70     44.66 o 
  -5  -8  12      953.55      897.11     62.24 o 
  -4  -8  12     2957.90     3163.84    119.83 o 
  -3  -8  12      735.40      722.41     53.76 o 
  -2  -8  12     3333.96     3465.44    124.60 o 
  -1  -8  12     3472.59     3399.92     97.54 o 
   0  -8  12     5535.94     5280.97    170.04 o 
   1  -8  12      744.66      703.83     51.37 o 
   2  -8  12     1546.02     1563.19     76.10 o 
   3  -8  12     2821.72     2843.27    114.54 o 
   4  -8  12        8.99      -21.26     34.51 o 
   5  -8  12      588.23      590.99     58.11 o 
   6  -8  12     1897.48     1804.13    154.29 o 
   7  -8  12       26.18       42.50     47.35 o 
   8  -8  12      770.53      797.72     89.30 o 
   9  -8  12       46.02       72.59     75.38 o 
  -9  -7  12      631.81      530.64    107.07 o 
  -8  -7  12     1343.45     1214.17    129.13 o 
  -7  -7  12      146.42       94.86     67.67 o 
  -6  -7  12      886.71      962.81     63.50 o 
  -5  -7  12        0.23       -6.79     35.80 o 
  -4  -7  12     4032.17     4192.13    144.28 o 
  -3  -7  12     8180.09     7882.33    236.58 o 
  -2  -7  12       78.49       77.06     24.79 o 
  -1  -7  12     3225.65     3075.29     87.31 o 
   0  -7  12     6273.26     6361.03    157.54 o 
   1  -7  12      148.53      159.39     32.00 o 
   2  -7  12     1793.65     1839.43     80.89 o 
   3  -7  12      398.17      413.48     63.81 o 
   4  -7  12      657.42      786.66    162.21 o 
   5  -7  12      248.39      274.87     45.98 o 
   6  -7  12      270.02      255.10     47.49 o 
   7  -7  12     1267.16     1178.86    120.88 o 
   8  -7  12     1958.86     2093.64    105.20 o 
   9  -7  12      380.46      290.59     91.01 o 
 -10  -6  12      408.54      397.23     99.57 o 
  -9  -6  12      384.83      333.41     87.80 o 
  -8  -6  12      794.24      948.85    108.57 o 
  -7  -6  12        6.46       43.13     41.33 o 
  -6  -6  12       74.43       89.12     37.06 o 
  -5  -6  12     1039.72     1115.79     63.88 o 
  -4  -6  12      552.68      566.70     47.27 o 
  -3  -6  12     3361.95     3391.82    118.17 o 
  -2  -6  12     2307.24     2402.77     70.15 o 
  -1  -6  12       54.94       58.02     19.81 o 
   0  -6  12       48.27       52.34     19.69 o 
   1  -6  12      787.50      679.10     95.29 o 
   2  -6  12      227.72      205.65     32.36 o 
   3  -6  12      142.50      147.61     33.30 o 
   4  -6  12     1751.16     1754.53     82.50 o 
   5  -6  12        0.47      -25.71     34.76 o 
   6  -6  12       16.60       -2.26     38.24 o 
   7  -6  12       43.77       70.53     42.95 o 
   8  -6  12        1.63      -15.85     59.74 o 
   9  -6  12       80.24      165.96     83.30 o 
 -10  -5  12       68.56       38.76     93.79 o 
  -9  -5  12      263.58      263.18     92.08 o 
  -8  -5  12     1539.05     1780.14    145.83 o 
  -7  -5  12     3819.18     3827.77    209.21 o 
  -6  -5  12      820.11      881.57     57.60 o 
  -5  -5  12     2405.00     2204.86     89.73 o 
  -4  -5  12      856.48      861.30     50.22 o 
  -3  -5  12     3042.32     3137.42    108.60 o 
  -2  -5  12       44.46       51.79     17.22 o 
  -1  -5  12     3822.62     3923.09    100.24 o 
   0  -5  12     5388.44     5815.88    140.69 o 
   1  -5  12      485.86      437.39     63.97 o 
   2  -5  12     2091.51     2043.31    138.87 o 
   3  -5  12     2869.35     2901.58    106.60 o 
   4  -5  12      454.52      460.71     44.36 o 
   5  -5  12      227.71      235.18     40.37 o 
   6  -5  12      177.31      179.76     61.35 o 
   7  -5  12      153.65      191.48     54.50 o 
   8  -5  12     1659.21     2072.44    149.47 o 
   9  -5  12      132.21       54.82     67.67 o 
  10  -5  12      453.34      536.20     96.15 o 
 -10  -4  12        3.95       88.65     88.65 o 
  -9  -4  12     1273.94     1213.52    122.06 o 
  -8  -4  12     1369.45     1445.86    127.41 o 
  -7  -4  12     1597.89     1444.58    114.99 o 
  -6  -4  12      243.14      286.73     60.39 o 
  -5  -4  12      968.13      848.42     82.02 o 
  -4  -4  12     2132.58     1864.29    111.78 o 
  -3  -4  12     6150.21     6050.23    181.77 o 
  -2  -4  12     2708.72     2828.47    103.60 o 
  -1  -4  12    12922.79    13010.70    292.28 o 
   0  -4  12       18.75        8.21     15.07 o 
   1  -4  12      339.36      341.10     39.53 o 
   2  -4  12      406.51      350.92     31.79 o 
   3  -4  12      166.70      142.09     35.98 o 
   4  -4  12       53.04      110.24     31.47 o 
   5  -4  12     1514.71     1472.45     72.35 o 
   6  -4  12      146.34      141.02     37.40 o 
   7  -4  12      400.32      442.41     70.88 o 
   8  -4  12     1400.01     1455.72    125.49 o 
   9  -4  12       15.99      -46.68     61.67 o 
  10  -4  12      102.91      112.42     84.37 o 
 -11  -3  12      627.98      638.35    110.07 o 
 -10  -3  12     1170.89     1089.75    119.92 o 
  -9  -3  12      892.26      989.11    115.63 o 
  -8  -3  12     4861.02     5222.42    269.81 o 
  -7  -3  12        2.49      -29.55     56.75 o 
  -6  -3  12     1203.55     1076.48     91.01 o 
  -5  -3  12      343.57      301.51     57.82 o 
  -4  -3  12     2556.53     2787.66    144.76 o 
  -3  -3  12      398.62      316.50     43.04 o 
  -2  -3  12      734.18      844.50     34.23 o 
  -1  -3  12      656.79      627.16     26.96 o 
   0  -3  12    17670.13    18754.98    413.47 o 
   1  -3  12     1278.42     1200.37     45.15 o 
   2  -3  12        1.29       15.77     15.14 o 
   3  -3  12     3429.90     3295.98    148.61 o 
   4  -3  12      134.80      185.44     34.38 o 
   5  -3  12       92.75      121.35     34.63 o 
   6  -3  12      557.27      550.35     47.92 o 
   7  -3  12     2171.77     1991.28    134.05 o 
   8  -3  12      112.87      191.23     71.95 o 
   9  -3  12      176.49      174.31     76.88 o 
  10  -3  12      106.23      125.91     80.52 o 
 -11  -2  12       21.61       71.74     76.88 o 
 -10  -2  12     2273.65     2310.99    169.17 o 
  -9  -2  12      243.22      293.16     83.30 o 
  -8  -2  12      934.60     1109.88    104.93 o 
  -7  -2  12      436.02      449.69     68.31 o 
  -6  -2  12     1487.84     1298.54     97.65 o 
  -5  -2  12      724.18      733.43     68.74 o 
  -4  -2  12     7083.27     7553.96    325.49 o 
  -3  -2  12       31.93       10.28     34.48 o 
  -2  -2  12     6889.71     8316.08    345.19 o 
  -1  -2  12    11716.32    12672.58    353.26 o 
   0  -2  12     6068.97     6345.47    184.27 o 
   1  -2  12     4807.47     5074.30    121.71 o 
   2  -2  12     5245.78     5533.60    163.31 o 
   3  -2  12       87.11       80.87     25.58 o 
   4  -2  12    12468.17    12964.75    295.64 o 
   5  -2  12      363.08      373.17     29.81 o 
   6  -2  12     1220.02     1131.51     96.79 o 
   7  -2  12     5076.34     5117.70    252.47 o 
   8  -2  12      631.85      561.47     77.95 o 
   9  -2  12      708.90      667.90     90.79 o 
  10  -2  12     1567.54     1508.61    137.26 o 
 -11  -1  12      853.09     1088.25    130.41 o 
 -10  -1  12      264.37      243.90     86.30 o 
  -9  -1  12     1395.43     1120.80    110.28 o 
  -8  -1  12        1.23       33.62     63.60 o 
  -7  -1  12      246.02      259.32     59.74 o 
  -6  -1  12     6586.79     6845.59    310.93 o 
  -5  -1  12     1240.20     1178.83     88.65 o 
  -4  -1  12     1373.61     1438.80     92.08 o 
  -3  -1  12     2045.65     1801.34    100.00 o 
  -2  -1  12    17211.73    18005.13    501.51 o 
  -1  -1  12     1226.12     1792.50     68.63 o 
   0  -1  12       17.74       11.62     16.71 o 
   1  -1  12    11904.10    13328.64    529.14 o 
   2  -1  12     1860.95     1720.40     63.89 o 
   3  -1  12     1127.93     1141.45     40.92 o 
   4  -1  12      162.73      206.41     24.05 o 
   5  -1  12    10632.36    10196.05    239.92 o 
   6  -1  12     7299.32     7614.46    238.90 o 
   7  -1  12        3.22       88.44     53.96 o 
   8  -1  12     5030.63     4860.09    249.47 o 
   9  -1  12     2941.76     2598.15    168.10 o 
  10  -1  12        1.37        3.21     73.45 o 
 -11   0  12     2854.37     2970.75    196.58 o 
 -10   0  12       28.62       91.87     69.81 o 
  -9   0  12      333.36      552.05     89.94 o 
  -8   0  12     2269.83     2331.33    152.90 o 
  -7   0  12     1257.69     1288.11     66.16 o 
  -6   0  12      846.71      832.74     52.66 o 
  -5   0  12     6634.97     6355.99    152.60 o 
  -4   0  12     4454.06     4554.49    138.33 o 
  -3   0  12    13813.67    14283.24    399.63 o 
  -2   0  12       58.46       43.43     17.59 o 
  -1   0  12      118.63       56.75     27.84 o 
   1   0  12       11.03       16.27     24.63 o 
   2   0  12     1718.87     1982.66     69.24 o 
   3   0  12    41653.11    44662.08   1166.71 o 
   4   0  12     2146.30     2093.58     63.89 o 
   5   0  12     1352.94     1344.82    102.57 o 
   6   0  12     5623.45     5465.58    183.43 o 
   7   0  12     1146.92     1035.67     67.15 o 
   8   0  12     2354.01     2258.95    149.90 o 
   9   0  12      580.22      471.32     86.51 o 
  10   0  12     1425.44     1437.51    125.70 o 
 -11   1  12        2.86       18.63     68.31 o 
 -10   1  12      858.39      843.72     63.59 o 
  -9   1  12     2436.84     2694.23    111.61 o 
  -8   1  12       90.60      143.89     37.81 o 
  -7   1  12     2569.14     2306.93     92.80 o 
  -6   1  12     1201.24     1107.74     59.23 o 
  -5   1  12     2946.79     3081.96     84.29 o 
  -4   1  12     2884.17     2960.27     80.00 o 
  -3   1  12     1145.69     1158.34     51.62 o 
  -2   1  12     2435.04     2343.44     65.57 o 
  -1   1  12    28181.50    29703.83   1148.00 o 
   0   1  12      275.10      382.45     40.69 o 
   1   1  12    10818.03    10515.50    427.42 o 
   2   1  12    14157.39    15028.80    427.29 o 
   3   1  12      285.29      274.41     22.39 o 
   4   1  12    10915.78    10527.01    260.48 o 
   5   1  12      850.20      811.59     58.03 o 
   6   1  12      687.90      672.21     54.86 o 
   7   1  12     7203.70     7030.41    233.32 o 
   8   1  12     1007.70      905.24     67.64 o 
   9   1  12      381.94      200.43     67.24 o 
  10   1  12      456.58      466.61     86.30 o 
 -11   2  12       80.98       45.18     77.30 o 
 -10   2  12       78.25       79.59     44.39 o 
  -9   2  12     1153.58     1250.21     71.48 o 
  -8   2  12      250.63      304.65     50.86 o 
  -7   2  12     1321.35     1136.24     63.34 o 
  -6   2  12     2127.41     2123.51     67.35 o 
  -5   2  12     3711.80     3796.44    101.69 o 
  -4   2  12     5484.11     5082.83    311.02 o 
  -3   2  12     8672.28     8560.02    200.92 o 
  -2   2  12    10155.33    10609.90    293.52 o 
  -1   2  12     1783.47     1636.85     61.18 o 
   0   2  12     3792.38     3941.67    238.02 o 
   1   2  12     4332.96     4643.39    208.36 o 
   2   2  12     7495.23     7134.08    219.36 o 
   3   2  12     2388.05     2570.71     98.80 o 
   4   2  12    11258.95    11250.04    336.55 o 
   5   2  12     8239.78     7921.18    250.74 o 
   6   2  12     1678.50     1721.86     85.69 o 
   7   2  12      148.93      106.61     44.01 o 
   8   2  12      830.94      932.11    101.18 o 
   9   2  12     1495.07     1260.56     85.48 o 
  10   2  12      228.42      171.74     71.52 o 
 -11   3  12     1934.78     2019.22    104.08 o 
 -10   3  12       26.17       -0.16     43.21 o 
  -9   3  12      156.63      170.15     44.93 o 
  -8   3  12     6113.85     6173.56    199.31 o 
  -7   3  12     4005.55     4112.35    197.80 o 
  -6   3  12      159.52      132.73     26.49 o 
  -5   3  12     2647.32     2457.89     75.07 o 
  -4   3  12      186.96      215.70     26.79 o 
  -3   3  12     8554.55     8706.79    206.68 o 
  -2   3  12     2371.97     2482.57     87.02 o 
  -1   3  12     1586.99     1615.41     71.09 o 
   0   3  12    59537.11    59169.98   1539.11 o 
   1   3  12      323.14      401.04    157.50 o 
   2   3  12      525.68      556.68     44.35 o 
   3   3  12     8180.38     8250.59    255.77 o 
   4   3  12       22.61      -16.08     31.79 o 
   5   3  12       51.81       27.46     36.70 o 
   6   3  12     1794.46     1707.03     88.26 o 
   7   3  12     1532.72     1387.33    144.44 o 
   8   3  12     2061.61     2105.25    173.13 o 
   9   3  12      729.20      526.42     67.88 o 
 -11   4  12        0.12       59.12     57.18 o 
 -10   4  12      110.23      177.22     50.69 o 
  -9   4  12     3968.36     3723.97    141.61 o 
  -8   4  12      310.69      354.82     68.31 o 
  -7   4  12     2213.20     2227.26     76.38 o 
  -6   4  12     4849.47     4929.60    145.09 o 
  -5   4  12     5248.97     5052.40    133.09 o 
  -4   4  12     3307.00     3136.37     91.09 o 
  -3   4  12      310.12      248.27     31.89 o 
  -2   4  12    13307.25    13277.82    368.13 o 
  -1   4  12     9201.22     9423.43    443.37 o 
   0   4  12     2769.72     2592.75     90.00 o 
   1   4  12     1171.09     1052.37     82.55 o 
   2   4  12     9410.49     9020.90    654.30 o 
   3   4  12     1484.39     1598.72    100.32 o 
   4   4  12      631.24      717.37     56.05 o 
   5   4  12     2674.09     2850.80    120.12 o 
   6   4  12      796.80      766.54     82.98 o 
   7   4  12     1757.56     1804.56     98.47 o 
   8   4  12      967.56      992.84     76.92 o 
   9   4  12       11.04       22.59     52.51 o 
 -10   5  12        3.49       17.48     45.28 o 
  -9   5  12      254.66      253.74     48.36 o 
  -8   5  12       95.84      108.64     43.52 o 
  -7   5  12     1217.41     1200.93     55.53 o 
  -6   5  12      929.23     1004.57     49.31 o 
  -5   5  12     1272.31     1158.62     51.18 o 
  -4   5  12     4256.93     3848.99    108.23 o 
  -3   5  12      145.24      135.10     32.94 o 
  -2   5  12      301.64      298.00     35.39 o 
  -1   5  12     4315.96     3874.46    273.99 o 
   0   5  12      337.34      404.54     73.98 o 
   1   5  12     3474.89     3604.81    100.59 o 
   2   5  12       39.93       34.74     21.56 o 
   3   5  12       71.64       52.12     38.13 o 
   4   5  12      887.25      672.72     64.24 o 
   5   5  12      107.12       95.18     59.53 o 
   6   5  12      329.46      347.33     76.23 o 
   7   5  12     1316.46     1246.60    128.80 o 
   8   5  12       92.95       35.29     52.76 o 
   9   5  12       96.56      108.31     59.45 o 
 -10   6  12      683.21      710.94     68.24 o 
  -9   6  12     1614.71     1706.07     92.49 o 
  -8   6  12      900.93      887.60     57.44 o 
  -7   6  12     1254.38     1195.45     59.39 o 
  -6   6  12      159.09      197.09     34.54 o 
  -5   6  12      157.59      149.78     32.42 o 
  -4   6  12     1659.81     1546.42     62.31 o 
  -3   6  12     9922.77     9652.30    282.92 o 
  -2   6  12       64.91      116.05     34.01 o 
  -1   6  12     4854.24     4094.51    553.33 o 
   0   6  12     1428.85     1309.03     99.15 o 
   1   6  12     1006.37      909.81     48.94 o 
   2   6  12     8417.02     8155.79    201.37 o 
   3   6  12      862.45      842.95     67.49 o 
   4   6  12      501.03      355.58     56.80 o 
   5   6  12      145.37       88.73     61.46 o 
   6   6  12       21.39      -56.34     69.70 o 
   7   6  12      889.74      935.79    120.35 o 
   8   6  12        6.62       29.83     67.12 o 
 -10   7  12       53.85       32.08     54.10 o 
  -9   7  12       97.11      119.00     55.78 o 
  -8   7  12       53.72       61.95     37.98 o 
  -7   7  12     3600.51     3526.32    111.77 o 
  -6   7  12      514.36      516.04     47.96 o 
  -5   7  12     1405.98     1289.20     58.28 o 
  -4   7  12     1193.23     1137.78     67.16 o 
  -3   7  12     4575.32     4237.24    146.81 o 
  -2   7  12      882.88      911.05     57.92 o 
  -1   7  12     2368.51     2331.62    175.06 o 
   0   7  12     6450.77     5480.24    267.03 o 
   1   7  12       36.22       58.60     27.11 o 
   2   7  12      857.83      862.74     66.60 o 
   3   7  12      342.71      393.60     53.83 o 
   4   7  12     1343.37     1399.19    135.34 o 
   5   7  12      421.16      412.40    122.49 o 
   6   7  12      467.66      511.74     74.57 o 
   7   7  12        3.72       -0.18     55.98 o 
  -9   8  12       21.33      -37.15    111.14 o 
  -8   8  12      262.36      353.18     47.02 o 
  -7   8  12      365.54      422.51     46.38 o 
  -6   8  12       10.68       78.05     38.33 o 
  -5   8  12     1138.52     1082.94     57.56 o 
  -4   8  12     2774.46     2513.74    107.22 o 
  -3   8  12      677.98      739.93     59.60 o 
  -2   8  12     1149.26     1184.24     89.83 o 
  -1   8  12      201.62      196.13     40.18 o 
   0   8  12      545.10      630.42     84.58 o 
   1   8  12     1177.77      980.03     50.29 o 
   2   8  12        0.39      -22.66     36.91 o 
   3   8  12      621.68      601.81     66.64 o 
   4   8  12     1251.86     1350.80     93.58 o 
   5   8  12      332.19      380.61     63.80 o 
   6   8  12      208.28      212.89     60.91 o 
   7   8  12        1.83      -14.46     63.63 o 
  -8   9  12       96.04      145.90     44.91 o 
  -7   9  12      151.63      113.02     41.47 o 
  -6   9  12      382.72      476.13     48.37 o 
  -5   9  12       37.04       41.29     35.38 o 
  -4   9  12     1397.07     1402.73     82.12 o 
  -3   9  12       88.66       88.38     41.92 o 
  -2   9  12      106.18      170.18     45.51 o 
  -1   9  12     3209.78     3151.84    123.88 o 
   0   9  12     1301.00     1424.24    123.34 o 
   1   9  12      182.42      182.05     46.33 o 
   2   9  12      377.60      377.12     65.42 o 
   3   9  12      453.49      388.37     57.63 o 
   4   9  12        4.42       15.33     46.33 o 
   5   9  12      203.05      185.56     60.71 o 
   6   9  12       24.33        8.66     57.97 o 
  -8  10  12       45.03      115.83     58.53 o 
  -7  10  12      633.78      615.18     56.24 o 
  -6  10  12     1349.92     1415.65     72.46 o 
  -5  10  12     1352.74     1368.85     69.39 o 
  -4  10  12      101.89      149.27     66.92 o 
  -3  10  12      842.80      870.80     67.80 o 
  -2  10  12     1257.04     1275.60     78.78 o 
  -1  10  12       26.39       18.71     41.46 o 
   0  10  12      503.89      500.44     88.44 o 
   1  10  12     2037.70     1864.40    103.48 o 
   2  10  12      822.56      877.61     77.70 o 
   3  10  12      310.09      337.50     61.96 o 
   4  10  12        4.33       64.58     55.76 o 
   5  10  12      347.94      409.34     66.01 o 
  -6  11  12      449.51      426.81     68.55 o 
  -5  11  12     1708.75     1697.33     88.36 o 
  -4  11  12      354.81      326.81     61.25 o 
  -3  11  12      124.14       36.20     48.67 o 
  -2  11  12      456.61      452.65     57.16 o 
  -1  11  12      109.14      102.09     45.98 o 
   0  11  12       29.18       54.18     67.24 o 
   1  11  12      277.94      301.51     77.95 o 
   2  11  12      525.02      520.76     70.77 o 
   3  11  12        6.72      -51.53     51.53 o 
   4  11  12      180.25      356.49     73.21 o 
  -5  12  12       18.21       33.34     47.16 o 
  -4  12  12        9.93      -18.95     51.37 o 
  -3  12  12      356.40      309.60     60.49 o 
  -2  12  12      287.00      275.71     65.63 o 
  -1  12  12      122.67      178.38     79.45 o 
   0  12  12        9.52      101.07     74.95 o 
   1  12  12      559.96      465.54     93.36 o 
   2  12  12      103.22       92.00     57.39 o 
  -2 -13  13       56.49      128.27     89.72 o 
  -1 -13  13       57.75      131.27     77.30 o 
   0 -13  13      118.99       89.30     75.59 o 
   1 -13  13      235.31       68.74     85.01 o 
   2 -13  13        8.60       66.51     74.09 o 
   3 -13  13      664.90      724.40     83.94 o 
  -4 -12  13       12.28      -29.98     82.87 o 
  -3 -12  13        1.00      137.48     79.66 o 
  -2 -12  13      422.43      559.54    100.22 o 
  -1 -12  13      522.52      548.84     93.15 o 
   1 -12  13        2.25      161.72     94.86 o 
   2 -12  13       13.12       -3.33     50.03 o 
   3 -12  13      522.72      564.44     67.88 o 
   4 -12  13      683.07      638.55     72.22 o 
   5 -12  13       21.63       44.76     54.33 o 
  -6 -11  13      442.96      531.28    109.00 o 
  -5 -11  13      110.47       72.38     87.58 o 
  -4 -11  13       12.25       17.35     66.81 o 
  -3 -11  13      648.84      783.75     97.00 o 
  -2 -11  13     1252.46     1065.98    105.78 o 
  -1 -11  13       37.75       33.41     72.16 o 
   0 -11  13      596.16      642.42     90.58 o 
   1 -11  13     2387.49     2500.88    114.29 o 
   2 -11  13     1461.64     1336.42     83.58 o 
   3 -11  13     2129.25     1994.56    109.42 o 
   4 -11  13     3260.61     3398.44    187.16 o 
   5 -11  13      613.36      704.30     73.05 o 
   6 -11  13       25.19       59.40     59.96 o 
  -7 -10  13        6.14        0.21     80.52 o 
  -6 -10  13        5.01      -42.61     77.30 o 
  -5 -10  13     1564.85     1709.88     97.68 o 
  -4 -10  13      608.89      537.06     64.30 o 
  -3 -10  13      177.78      199.15     64.88 o 
  -2 -10  13      801.96      756.12     86.73 o 
  -1 -10  13      576.44      608.58     80.73 o 
   0 -10  13     3617.27     3375.91    129.60 o 
   1 -10  13      623.13      682.75     88.01 o 
   2 -10  13      951.84      968.38     69.80 o 
   3 -10  13     1758.75     1732.25     92.53 o 
   4 -10  13       15.37       35.39     46.47 o 
   5 -10  13       22.90      -17.54     44.65 o 
   6 -10  13     2196.76     2192.97    231.59 o 
   7 -10  13      158.53       69.00     58.84 o 
  -8  -9  13      769.38      819.29    126.77 o 
  -7  -9  13      184.24      243.69     91.87 o 
  -6  -9  13      429.39      505.80     94.86 o 
  -5  -9  13      966.21     1072.23     74.55 o 
  -4  -9  13     1080.56     1147.78     80.52 o 
  -3  -9  13       60.17      130.66     42.13 o 
  -2  -9  13       36.75       68.10     61.24 o 
  -1  -9  13      718.16      573.25     75.59 o 
   0  -9  13     3239.28     2880.38    112.05 o 
   1  -9  13      267.81      272.93     49.57 o 
   2  -9  13       14.93       10.64     36.52 o 
   3  -9  13     6494.80     6362.82    211.83 o 
   4  -9  13      723.87      814.54    143.90 o 
   5  -9  13       13.44       21.23     45.18 o 
   6  -9  13        8.69       44.54     44.62 o 
   7  -9  13      217.46      246.57     60.69 o 
   8  -9  13       76.24      100.52     58.49 o 
  -8  -8  13      327.11      439.63     93.15 o 
  -7  -8  13     1356.29     1405.18    126.98 o 
  -6  -8  13     4060.93     4297.16    185.02 o 
  -5  -8  13      313.26      319.28     47.22 o 
  -4  -8  13      134.81      174.10     43.50 o 
  -3  -8  13     2718.12     2574.59    104.60 o 
  -2  -8  13      570.32      622.24     50.86 o 
  -1  -8  13     1193.77     1207.84     62.95 o 
   0  -8  13      381.02      413.41     44.23 o 
   1  -8  13     6849.49     6433.36    202.52 o 
   2  -8  13      860.67      808.52     57.13 o 
   3  -8  13     4957.73     5051.05    172.91 o 
   4  -8  13      465.64      424.79     52.36 o 
   5  -8  13     3515.21     3456.57    136.35 o 
   6  -8  13     1159.38     1015.16     91.44 o 
   7  -8  13      370.08      315.81     59.34 o 
   8  -8  13       20.47      -39.98     65.53 o 
  -9  -7  13        9.90        2.14     76.02 o 
  -8  -7  13      148.43      102.36     83.73 o 
  -7  -7  13       35.64       25.22     33.33 o 
  -6  -7  13        6.59       23.66     38.50 o 
  -5  -7  13       75.23       49.17     38.77 o 
  -4  -7  13     1819.75     2016.02     89.50 o 
  -3  -7  13      169.12      162.50     38.23 o 
  -2  -7  13       17.06       42.82     32.31 o 
  -1  -7  13     1487.13     1628.65     56.61 o 
   0  -7  13       26.46       40.94     27.05 o 
   1  -7  13       96.06       68.79     27.21 o 
   2  -7  13       36.37       47.28     33.53 o 
   3  -7  13     5019.57     4774.71    162.17 o 
   4  -7  13      320.93      364.08     49.54 o 
   5  -7  13       20.50       27.66     39.87 o 
   6  -7  13      590.33      541.82     63.39 o 
   7  -7  13        0.67       59.15     45.43 o 
   8  -7  13       50.42      -17.99     62.31 o 
   9  -7  13       47.78        3.21     69.17 o 
  -9  -6  13      100.27       55.68     88.44 o 
  -8  -6  13     1601.05     1880.14    153.75 o 
  -7  -6  13      233.10      221.03     43.84 o 
  -6  -6  13       15.55      -10.65     33.66 o 
  -5  -6  13     4426.89     4138.63    142.10 o 
  -4  -6  13      394.43      467.45     70.02 o 
  -3  -6  13      513.16      473.81     56.75 o 
  -2  -6  13      312.65      327.06     27.34 o 
  -1  -6  13     2165.12     2313.58     72.07 o 
   0  -6  13     6113.02     5840.59    176.72 o 
   1  -6  13       13.11        1.79     18.48 o 
   2  -6  13     2480.49     2121.72     86.44 o 
   3  -6  13     5039.45     4930.58    162.99 o 
   4  -6  13     2360.44     2214.90     94.47 o 
   5  -6  13     1136.19     1155.35    156.11 o 
   6  -6  13       35.95       43.25     40.30 o 
   7  -6  13        9.85       26.26     46.56 o 
   8  -6  13      289.60      238.98     72.59 o 
   9  -6  13      468.70      603.44    101.50 o 
 -10  -5  13        0.04       69.17     88.23 o 
  -9  -5  13       54.58       86.94     75.38 o 
  -8  -5  13     1689.15     1710.97    138.12 o 
  -7  -5  13      165.48      223.49     59.74 o 
  -6  -5  13     1072.10      958.31     95.93 o 
  -5  -5  13     2778.53     2953.32    109.46 o 
  -4  -5  13     1174.90     1141.39     59.02 o 
  -3  -5  13      512.10      435.92     40.12 o 
  -2  -5  13        4.80        5.52     17.36 o 
  -1  -5  13       30.18       37.85     21.21 o 
   0  -5  13    17827.54    17726.40    395.52 o 
   1  -5  13      247.04      234.22     25.44 o 
   2  -5  13      295.35      284.83     34.20 o 
   3  -5  13    13121.93    13384.36    377.16 o 
   4  -5  13      210.31      205.11     38.16 o 
   5  -5  13       15.29       25.14     69.70 o 
   6  -5  13      339.59      361.28     48.14 o 
   7  -5  13      320.24      346.20     68.52 o 
   8  -5  13      158.92      233.63     77.95 o 
   9  -5  13       12.77      -73.45     74.95 o 
 -10  -4  13     1291.34     1333.87    141.76 o 
  -9  -4  13      316.47       63.39     78.59 o 
  -8  -4  13      194.95      310.72     74.73 o 
  -7  -4  13      589.85      569.61     78.80 o 
  -6  -4  13     2459.78     2341.61    146.47 o 
  -5  -4  13     4999.78     5119.42    244.97 o 
  -4  -4  13      738.76      791.89     70.02 o 
  -3  -4  13     1278.85     1287.62     84.58 o 
  -2  -4  13    10631.26    11110.10    252.59 o 
  -1  -4  13      473.91      593.90     62.56 o 
   0  -4  13      142.05      124.83     18.27 o 
   1  -4  13     4792.98     4895.44    145.12 o 
   2  -4  13     1777.17     1842.27     54.74 o 
   3  -4  13      324.95      296.86     70.67 o 
   4  -4  13       57.45       82.00     31.49 o 
   5  -4  13     7606.25     7355.31    226.02 o 
   6  -4  13       14.31       -1.16     38.82 o 
   7  -4  13      221.35      228.27     63.81 o 
   8  -4  13      100.29       65.53     62.53 o 
   9  -4  13      622.48      816.51    102.36 o 
  10  -4  13       32.87       50.32     70.67 o 
 -10  -3  13      245.34      137.26     79.23 o 
  -9  -3  13       40.10       67.03     66.60 o 
  -8  -3  13      259.33      147.11     64.46 o 
  -7  -3  13     7201.86     6874.07    325.71 o 
  -6  -3  13      762.51      766.40     78.80 o 
  -5  -3  13     2817.11     2769.67    152.25 o 
  -4  -3  13    17235.58    17344.17    702.59 o 
  -3  -3  13     2009.44     2245.67    119.70 o 
  -2  -3  13     1754.80     1621.60     56.34 o 
  -1  -3  13    18764.90    18540.56    409.67 o 
   0  -3  13      128.71      127.30     19.05 o 
   1  -3  13     3415.66     3166.70    278.86 o 
   2  -3  13     4212.57     3934.59     99.75 o 
   3  -3  13       50.87       87.72     28.47 o 
   4  -3  13     4275.20     4383.95    143.78 o 
   5  -3  13     2109.12     2047.50     87.14 o 
   6  -3  13      482.24      513.12     47.32 o 
   7  -3  13     2831.45     2960.47    176.88 o 
   8  -3  13      310.76      325.06     79.23 o 
   9  -3  13      124.66      153.54     70.88 o 
  10  -3  13     1132.28     1237.94    125.91 o 
 -11  -2  13      313.13      398.73     94.01 o 
 -10  -2  13      855.06      946.92    112.64 o 
  -9  -2  13      257.83      298.08     76.45 o 
  -8  -2  13       60.22      -30.84     61.89 o 
  -7  -2  13     2720.66     2362.16    149.68 o 
  -6  -2  13      781.45      746.27     76.23 o 
  -5  -2  13     1185.57     1351.43     94.86 o 
  -4  -2  13     3995.52     3566.27    173.88 o 
  -3  -2  13    10742.07    10258.10    425.28 o 
  -2  -2  13      790.71      999.17     65.95 o 
  -1  -2  13       34.23      104.52     53.00 o 
   0  -2  13    18354.96    19317.20    533.89 o 
   1  -2  13      370.92      360.40     22.66 o 
   2  -2  13      160.13      103.65     23.45 o 
   3  -2  13     6269.04     6109.23    182.04 o 
   4  -2  13    14519.37    15219.61    418.52 o 
   5  -2  13       14.98        4.02     23.61 o 
   6  -2  13      273.12      225.70     55.89 o 
   7  -2  13      159.76       71.95     53.11 o 
   8  -2  13     1979.43     1992.13    140.69 o 
   9  -2  13       37.49       43.68     73.45 o 
  10  -2  13       84.19       29.98     78.16 o 
 -11  -1  13       86.66      132.77     88.65 o 
 -10  -1  13      109.94      167.46     83.51 o 
  -9  -1  13      851.60      709.01     92.72 o 
  -8  -1  13     2789.88     2733.70    167.67 o 
  -7  -1  13        8.17       -7.49     55.25 o 
  -6  -1  13      646.23      709.87     73.66 o 
  -5  -1  13    24397.50    23394.66    936.43 o 
  -4  -1  13     4829.95     4734.18    218.85 o 
  -3  -1  13       40.44       -2.49     18.09 o 
  -2  -1  13    25217.27    25927.43    711.19 o 
  -1  -1  13      231.66      254.67     40.79 o 
   0  -1  13       10.70       38.95     18.51 o 
   1  -1  13     1320.43     1500.26     83.73 o 
   2  -1  13    23128.56    24603.96    652.74 o 
   3  -1  13     3203.09     3133.78    103.27 o 
   4  -1  13     4826.99     4850.44    123.27 o 
   5  -1  13      965.62     1003.77     44.61 o 
   6  -1  13     7291.26     6977.23    222.85 o 
   7  -1  13     1152.05     1209.46    105.78 o 
   8  -1  13      110.51       71.09     65.31 o 
   9  -1  13     1621.67     1683.99    132.34 o 
  10  -1  13       16.75       74.52     70.45 o 
 -11   0  13      916.64      851.63    112.64 o 
 -10   0  13      291.66      411.36     86.73 o 
  -9   0  13      605.98      649.05     94.22 o 
  -8   0  13      106.98      105.78     58.25 o 
  -7   0  13     2125.42     2351.24    144.12 o 
  -6   0  13     5315.48     5183.44    247.54 o 
  -5   0  13     5351.44     5213.21    243.69 o 
  -4   0  13    14300.92    13217.22   1213.42 o 
  -3   0  13     8646.86     9327.48    267.95 o 
  -2   0  13     2356.24     2367.91     81.12 o 
  -1   0  13     8318.64     7824.90    375.28 o 
   1   0  13      218.39      226.56     38.12 o 
   2   0  13      272.64      309.48     28.25 o 
   3   0  13     2782.40     2689.02     91.60 o 
   4   0  13     5577.15     5789.42    143.92 o 
   5   0  13     1149.71     1169.84     62.96 o 
   6   0  13      236.82      186.86     39.39 o 
   7   0  13     3225.05     3429.99    133.92 o 
   8   0  13      532.61      624.43     80.94 o 
   9   0  13     1840.71     1678.21    131.70 o 
  10   0  13      500.01      424.64     93.36 o 
 -11   1  13      182.05      186.30     79.45 o 
 -10   1  13      200.50      166.60     59.10 o 
  -9   1  13     1057.21     1082.68     69.92 o 
  -8   1  13      179.43      186.49     49.68 o 
  -7   1  13      559.81      568.69     48.40 o 
  -6   1  13     1609.64     1487.53     69.65 o 
  -5   1  13      188.79      176.62     22.26 o 
  -4   1  13     5528.46     5574.84    137.09 o 
  -3   1  13      696.30      634.33     31.46 o 
  -2   1  13       37.55       45.35     17.31 o 
  -1   1  13     1188.60     1229.58     75.16 o 
   0   1  13     4136.59     4420.47    195.08 o 
   1   1  13     1557.35     1840.95    101.93 o 
   2   1  13       10.60       11.56     38.76 o 
   3   1  13      482.31      493.31     28.27 o 
   4   1  13      847.09      875.89     39.05 o 
   5   1  13     2393.59     2476.25    102.13 o 
   6   1  13     2564.51     2263.41     99.69 o 
   7   1  13      402.45      451.16     50.95 o 
   8   1  13     1373.85     1259.22     81.48 o 
   9   1  13      332.62      385.24     77.95 o 
  10   1  13      403.41      495.73     94.22 o 
 -11   2  13      176.46      217.82     85.55 o 
 -10   2  13      612.27      670.91     62.29 o 
  -9   2  13       68.51       66.21     40.67 o 
  -8   2  13      807.88      900.40     60.51 o 
  -7   2  13      258.40      315.00     40.27 o 
  -6   2  13      115.37      114.64     36.19 o 
  -5   2  13     3450.32     3319.02     92.32 o 
  -4   2  13     1772.92     1681.08     65.74 o 
  -3   2  13       20.69       56.32     19.17 o 
  -2   2  13     8275.50     7825.53    185.68 o 
  -1   2  13     6115.27     6586.00    217.35 o 
   0   2  13      466.50      559.76     57.60 o 
   1   2  13      624.30      743.49     63.60 o 
   2   2  13       52.16       43.56     25.51 o 
   3   2  13     3007.64     2787.07    105.46 o 
   4   2  13     3094.98     3183.90    173.13 o 
   5   2  13     2230.60     2157.13     94.93 o 
   6   2  13     4776.91     4908.58    174.36 o 
   7   2  13      399.22      458.67     68.10 o 
   8   2  13      267.77      316.85     52.68 o 
   9   2  13      898.53      866.41    104.71 o 
 -11   3  13      112.23       96.01     52.14 o 
 -10   3  13      303.91      402.76     52.17 o 
  -9   3  13       43.79       49.37     41.56 o 
  -8   3  13       51.35       21.84     36.64 o 
  -7   3  13     1006.84      868.67     57.78 o 
  -6   3  13     3499.52     3474.49     98.84 o 
  -5   3  13     2590.15     2452.59     86.75 o 
  -4   3  13      267.48      242.41     27.99 o 
  -3   3  13      330.74      325.72     39.52 o 
  -2   3  13     2283.02     2235.23     82.17 o 
  -1   3  13     1350.20     1276.21     54.82 o 
   0   3  13       13.86       -3.29     21.32 o 
   1   3  13     1027.08      885.89     85.01 o 
   2   3  13        0.22       -6.94     33.83 o 
   3   3  13      947.42      973.89     58.25 o 
   4   3  13       15.48       46.34     33.92 o 
   5   3  13       10.62       29.60     35.54 o 
   6   3  13     2809.88     2860.06    124.95 o 
   7   3  13      851.11      914.32     70.75 o 
   8   3  13       25.22       38.61     78.27 o 
   9   3  13      939.07      961.42     85.66 o 
 -11   4  13       13.17       36.37     51.45 o 
 -10   4  13      913.03      836.05     69.32 o 
  -9   4  13      833.58      876.63     66.09 o 
  -8   4  13      240.08      254.93     47.90 o 
  -7   4  13      891.55      899.56     48.32 o 
  -6   4  13      949.18      829.38     44.37 o 
  -5   4  13      494.45      512.90     49.47 o 
  -4   4  13     1490.49     1611.51     59.72 o 
  -3   4  13       23.62       41.23     23.69 o 
  -2   4  13     9481.12     9423.13    411.36 o 
  -1   4  13     7376.79     6698.21    197.71 o 
   0   4  13       13.42       39.31     23.46 o 
   1   4  13     1281.54     1207.06    160.18 o 
   2   4  13     2573.55     2833.21    116.85 o 
   3   4  13      221.22      236.10    161.03 o 
   4   4  13      534.38      432.84     48.93 o 
   5   4  13      132.98      215.47     92.51 o 
   6   4  13        1.42      -40.12     41.83 o 
   7   4  13        2.56      -29.62     40.93 o 
   8   4  13      848.57      827.17     73.92 o 
   9   4  13      634.31      586.29     69.26 o 
 -10   5  13        3.32      -48.49     48.49 o 
  -9   5  13      372.01      425.74     70.88 o 
  -8   5  13      610.81      617.49     74.52 o 
  -7   5  13      604.27      600.80     43.67 o 
  -6   5  13      817.69      790.41     70.11 o 
  -5   5  13     4414.00     4068.37    115.83 o 
  -4   5  13     3320.52     3122.25    144.78 o 
  -3   5  13      655.15      735.42     91.01 o 
  -2   5  13      917.23      857.20     51.13 o 
  -1   5  13      198.10      235.56     54.28 o 
   0   5  13      160.64      172.11     27.37 o 
   1   5  13      256.69      273.96     28.68 o 
   2   5  13       41.85       48.47     22.79 o 
   3   5  13     3654.60     3446.88    142.94 o 
   4   5  13      416.84      336.83    123.24 o 
   5   5  13     1015.41      967.87     99.47 o 
   6   5  13     2798.67     2539.57    532.99 o 
   7   5  13     1284.83     1286.76    127.41 o 
   8   5  13       17.11       73.12     50.89 o 
 -10   6  13      928.39      930.71     77.77 o 
  -9   6  13      115.15      101.15     46.95 o 
  -8   6  13      552.50      581.31     59.86 o 
  -7   6  13       17.62        2.50     31.94 o 
  -6   6  13       60.46       74.88     34.76 o 
  -5   6  13      236.01      250.94     34.15 o 
  -4   6  13        5.48      -11.04     27.44 o 
  -3   6  13     3951.00     3667.25    144.12 o 
  -2   6  13     4153.60     4109.16    140.03 o 
  -1   6  13      414.26      470.88     64.24 o 
   0   6  13     1173.73     1009.02     88.23 o 
   1   6  13      359.01      367.08     44.25 o 
   2   6  13      647.10      740.36    126.34 o 
   3   6  13     1563.71     1506.14     89.07 o 
   4   6  13     1736.54     2018.64    161.14 o 
   5   6  13     2260.02     2082.53    116.12 o 
   6   6  13       29.03       35.54     59.62 o 
   7   6  13     1445.20     1410.63    108.63 o 
   8   6  13      215.57       97.39    110.28 o 
 -10   7  13      721.55      849.41    162.53 o 
  -9   7  13      787.99      902.01    129.34 o 
  -8   7  13      122.22      105.95     36.75 o 
  -7   7  13      281.51      205.66     38.26 o 
  -6   7  13     1102.65      990.69     55.36 o 
  -5   7  13      562.89      546.08     44.38 o 
  -4   7  13     1268.19     1128.48     56.11 o 
  -3   7  13       67.66       42.81     36.29 o 
  -2   7  13      154.72      151.55     34.73 o 
  -1   7  13     2562.85     2390.09     96.80 o 
   1   7  13      289.43      314.47     33.57 o 
   2   7  13     6328.47     6283.28    265.64 o 
   3   7  13       56.81      100.56     53.21 o 
   4   7  13     1586.30     1511.42     94.13 o 
   5   7  13     1222.28     1153.44     93.26 o 
   6   7  13       84.15      196.19     61.58 o 
   7   7  13      435.48      450.05    109.64 o 
  -9   8  13       40.72       35.02     77.41 o 
  -8   8  13     1656.17     1604.48     75.02 o 
  -7   8  13       74.01       58.90     38.82 o 
  -6   8  13      237.63      189.77     48.11 o 
  -5   8  13      799.46      803.05     52.28 o 
  -4   8  13      335.57      419.15     48.62 o 
  -3   8  13     1443.08     1413.85     79.05 o 
  -2   8  13     3838.93     3669.88    158.14 o 
  -1   8  13      258.95      297.26     42.35 o 
   1   8  13       38.77       50.37     54.61 o 
   2   8  13       37.85       75.41     45.18 o 
   3   8  13     6642.11     6587.26    234.67 o 
   4   8  13     1124.23     1299.35    218.21 o 
   5   8  13      101.38      169.72     73.34 o 
   6   8  13     5971.52     5702.71    312.64 o 
  -8   9  13       92.54      166.42     85.01 o 
  -7   9  13      269.31      326.41     58.53 o 
  -6   9  13     1546.32     1481.91    107.29 o 
  -5   9  13      351.14      300.43     44.26 o 
  -4   9  13       57.14       71.53     43.37 o 
  -3   9  13     1367.32     1332.60     80.58 o 
  -2   9  13     2469.98     2471.39    108.74 o 
  -1   9  13      179.04      128.11     40.74 o 
   0   9  13     1620.19     1545.44    126.34 o 
   1   9  13     5099.65     4998.88    189.85 o 
   2   9  13     1494.11     1654.65    100.80 o 
   3   9  13      270.18      263.33     56.17 o 
   4   9  13     2439.44     2477.73    127.93 o 
   5   9  13     3183.11     3094.59    157.18 o 
   6   9  13        7.62      -17.95     61.89 o 
  -7  10  13       32.63      -13.34     40.21 o 
  -6  10  13       90.92       72.29     39.63 o 
  -5  10  13       33.00       44.31     38.30 o 
  -4  10  13     3086.95     3112.79    133.56 o 
  -3  10  13     2835.96     2744.35    122.57 o 
  -2  10  13        0.54      -33.23     40.49 o 
  -1  10  13     8633.47     8983.47    281.37 o 
   0  10  13     1088.97      955.49    109.42 o 
   1  10  13       21.66        3.00     60.60 o 
   2  10  13     2510.41     2462.98    128.33 o 
   3  10  13     2349.51     2457.57    131.88 o 
   4  10  13      237.49      283.24     65.29 o 
  -6  11  13     1105.17     1084.48     69.31 o 
  -5  11  13     1353.68     1190.68     70.97 o 
  -4  11  13       30.40      101.58     76.55 o 
  -3  11  13      695.91      624.93     67.98 o 
  -2  11  13     1134.57     1298.32     84.97 o 
  -1  11  13     1226.71     1107.74     77.74 o 
   0  11  13      152.31      135.98     73.66 o 
   1  11  13     1785.59     1700.69    149.04 o 
   2  11  13      255.67      263.08     62.15 o 
   3  11  13     2363.71     2450.71    133.99 o 
  -4  12  13       15.25       58.98     58.29 o 
  -3  12  13      212.10      131.45    132.66 o 
  -2  12  13     2682.50     2779.63    144.54 o 
  -1  12  13      211.01      191.44     79.66 o 
   0  12  13       39.00       45.18     68.52 o 
   1  12  13      544.64      598.30    107.93 o 
  -2 -13  14      551.99      805.16    118.63 o 
  -1 -13  14       77.92       79.45     77.95 o 
   0 -13  14      197.33      187.37     91.22 o 
   1 -13  14      261.35      356.76     96.36 o 
   2 -13  14      357.46      435.34     91.87 o 
   3 -13  14        5.92      -41.47     55.33 o 
  -4 -12  14     2177.56     2407.35    167.03 o 
  -3 -12  14       56.90      161.25     71.31 o 
  -2 -12  14      224.66      220.13     86.51 o 
  -1 -12  14      857.08      690.38    107.28 o 
   0 -12  14     1115.05     1351.43    134.27 o 
   1 -12  14      295.14      370.89     91.87 o 
   2 -12  14     1097.73     1026.94     80.79 o 
   3 -12  14       25.53       49.63     54.69 o 
   4 -12  14     1513.12     1275.28     91.75 o 
   5 -12  14        8.78      -33.83     51.31 o 
  -5 -11  14     1311.40     1389.12    123.99 o 
  -4 -11  14       94.74      108.35     71.74 o 
  -3 -11  14       96.78      101.07     72.59 o 
  -2 -11  14     6262.68     5709.58    280.95 o 
  -1 -11  14      134.82      217.57     70.88 o 
   0 -11  14        5.41      103.86     66.60 o 
   1 -11  14      112.17      117.36     47.61 o 
   2 -11  14      375.25      454.94     60.22 o 
   3 -11  14     1066.07     1084.33     96.68 o 
   4 -11  14      111.16      105.78     80.09 o 
   5 -11  14      669.86      642.24     71.25 o 
   6 -11  14     1277.66     1458.42    108.46 o 
  -7 -10  14      103.14      236.41     96.36 o 
  -6 -10  14      131.90      182.87     88.65 o 
  -5 -10  14     1396.99     1602.36     92.88 o 
  -4 -10  14      272.43      375.23     59.29 o 
  -3 -10  14       11.48      -14.13     65.74 o 
  -2 -10  14       24.20       -5.14     65.10 o 
  -1 -10  14      715.01      564.90     82.66 o 
   0 -10  14      921.41      789.10     97.86 o 
   1 -10  14        8.13       24.19     39.27 o 
   2 -10  14        7.39      -26.04     41.42 o 
   3 -10  14     1312.89     1234.71    109.85 o 
   4 -10  14      311.95      232.92     88.01 o 
   5 -10  14        9.61       39.82     50.40 o 
   6 -10  14        5.56      -28.19     54.04 o 
   7 -10  14      157.29      124.68     59.46 o 
  -7  -9  14     1524.76     1621.46    152.25 o 
  -6  -9  14      118.00      107.28     69.81 o 
  -5  -9  14     2291.79     2443.74    110.39 o 
  -4  -9  14     2786.82     2998.51    123.93 o 
  -3  -9  14     3847.43     3808.66    142.10 o 
  -2  -9  14     3719.79     3748.71    197.65 o 
  -1  -9  14      324.78      352.26     69.81 o 
   0  -9  14      156.29      159.04     40.90 o 
   1  -9  14      284.48      250.17     41.51 o 
   2  -9  14        3.61      -38.33     38.33 o 
   3  -9  14       55.72       76.56     44.54 o 
   4  -9  14     1633.89     1599.16    160.39 o 
   5  -9  14      413.48      401.51     59.78 o 
   6  -9  14     1678.84     1644.12     94.10 o 
   7  -9  14      774.34      842.52    115.31 o 
   8  -9  14      108.48      139.75     90.26 o 
  -8  -8  14       65.65      108.14     77.52 o 
  -7  -8  14      734.27      837.07    104.29 o 
  -6  -8  14      842.59      877.32    177.84 o 
  -5  -8  14     2017.28     1838.25     90.60 o 
  -4  -8  14     1795.68     1859.42     89.00 o 
  -3  -8  14      320.79      369.72     71.20 o 
  -2  -8  14     2036.66     1991.43    145.40 o 
  -1  -8  14      247.69      196.58     56.32 o 
   0  -8  14     1451.23     1420.48     99.47 o 
   1  -8  14        6.90      -21.70     25.48 o 
   2  -8  14     1350.66     1212.60     68.81 o 
   3  -8  14      114.13      117.35     59.85 o 
   4  -8  14     2172.81     2282.79    104.99 o 
   5  -8  14       97.75      119.34     48.65 o 
   6  -8  14      865.52     1034.93    112.85 o 
   7  -8  14      897.25     1027.11     78.51 o 
   8  -8  14        0.66       20.19     53.07 o 
  -9  -7  14      140.36      210.50     96.36 o 
  -8  -7  14        2.96      119.92     83.94 o 
  -7  -7  14       41.67       39.10     43.20 o 
  -6  -7  14     2268.30     2493.72    108.22 o 
  -5  -7  14      568.90      585.75     52.56 o 
  -4  -7  14        9.42       25.64     35.06 o 
  -3  -7  14       96.73      119.52     35.76 o 
  -2  -7  14       77.09       53.85     32.83 o 
  -1  -7  14     4256.14     4368.80    115.79 o 
   0  -7  14      278.57      268.45     48.82 o 
   1  -7  14      840.59      858.27     81.59 o 
   2  -7  14     3659.57     3568.87    129.35 o 
   3  -7  14     1085.15     1040.63     64.84 o 
   4  -7  14        1.21        6.96     44.43 o 
   5  -7  14      133.67      174.12     43.58 o 
   6  -7  14      277.89      329.06     53.59 o 
   7  -7  14        4.41       83.51     50.09 o 
   8  -7  14       14.24       60.60     78.80 o 
   9  -7  14       14.27      -78.80     78.80 o 
  -9  -6  14        4.45       20.56     84.58 o 
  -8  -6  14      897.37      988.04    117.35 o 
  -7  -6  14      287.03      263.45     57.07 o 
  -6  -6  14      175.69      264.34     50.22 o 
  -5  -6  14     5505.94     5736.28    185.21 o 
  -4  -6  14     1113.57      994.20     73.34 o 
  -3  -6  14      218.58      199.46     36.09 o 
  -2  -6  14     7103.00     7137.56    214.81 o 
  -1  -6  14      211.25      251.30     26.22 o 
   0  -6  14     3447.79     3471.63     94.54 o 
   1  -6  14       51.62       -1.55     22.27 o 
   2  -6  14     2034.71     2015.39     85.32 o 
   3  -6  14     1737.82     1682.39     88.23 o 
   4  -6  14     2284.61     2300.04     98.68 o 
   5  -6  14       23.89       -8.88     60.17 o 
   6  -6  14     3721.07     3891.30    145.35 o 
   7  -6  14     1353.02     1371.54     82.47 o 
   8  -6  14      447.69      559.12     95.72 o 
   9  -6  14      289.34      342.41     86.73 o 
 -10  -5  14      254.27      280.52     92.51 o 
  -9  -5  14     1111.01     1110.74    121.20 o 
  -8  -5  14       81.87       68.54     43.65 o 
  -7  -5  14     3489.20     3419.69    128.86 o 
  -6  -5  14      104.14      124.42     45.29 o 
  -5  -5  14      741.59      781.07     54.63 o 
  -4  -5  14     2141.64     2043.84     85.19 o 
  -3  -5  14     3956.43     3933.99    131.97 o 
  -2  -5  14     2982.92     2938.22    102.96 o 
  -1  -5  14     1730.86     1592.56     60.32 o 
   0  -5  14     4544.48     4837.07    121.67 o 
   1  -5  14     1394.31     1209.32    123.13 o 
   2  -5  14     2150.83     1960.91    104.07 o 
   3  -5  14      127.81      120.05     35.75 o 
   4  -5  14        4.78       22.72     35.62 o 
   5  -5  14       56.98      106.64     40.92 o 
   6  -5  14     3150.05     2948.14    118.05 o 
   7  -5  14       12.55       53.96     65.31 o 
   8  -5  14      128.58      185.23     70.88 o 
   9  -5  14      779.35      637.06    105.78 o 
 -10  -4  14     1120.69      955.92    128.27 o 
  -9  -4  14     4257.09     4541.46    259.11 o 
  -8  -4  14      854.85      859.12    105.14 o 
  -7  -4  14     1439.40     1345.01    112.64 o 
  -6  -4  14       14.47       35.98     50.32 o 
  -5  -4  14      288.33      325.71     57.39 o 
  -4  -4  14      297.46      273.24     54.82 o 
  -3  -4  14      906.90      891.03     69.81 o 
  -2  -4  14     2273.64     2321.44     65.11 o 
  -1  -4  14    10660.24    10140.52    232.45 o 
   0  -4  14     8290.61     8198.44    620.43 o 
   1  -4  14    13349.78    13169.06    675.39 o 
   2  -4  14     3367.02     3236.09    147.88 o 
   3  -4  14     3873.46     3734.70    217.78 o 
   4  -4  14      828.90      783.64     64.46 o 
   5  -4  14       15.58       45.02     33.84 o 
   6  -4  14      538.86      528.79     52.13 o 
   7  -4  14        7.77      -40.69     54.18 o 
   8  -4  14      487.17      355.68     78.16 o 
   9  -4  14     2074.64     2292.14    164.67 o 
 -10  -3  14      178.00       14.35     70.67 o 
  -9  -3  14      107.94      145.61     73.24 o 
  -8  -3  14        5.17       49.47     60.17 o 
  -7  -3  14       31.16       35.12     59.74 o 
  -6  -3  14      572.21      658.69     80.30 o 
  -5  -3  14        0.39       27.84     43.04 o 
  -4  -3  14      222.90      273.46     48.18 o 
  -3  -3  14     3500.64     3433.29    166.17 o 
  -2  -3  14       40.18       56.21     19.13 o 
  -1  -3  14     6605.31     6665.90    157.79 o 
   0  -3  14      504.43      568.55     28.04 o 
   1  -3  14       60.95       31.06     18.32 o 
   2  -3  14     3891.81     4027.48    102.79 o 
   3  -3  14      130.93      182.75     29.21 o 
   4  -3  14      267.75      224.49     35.47 o 
   5  -3  14     3871.64     3921.14    137.40 o 
   6  -3  14        7.76       38.54     58.03 o 
   7  -3  14     2810.48     2673.09    163.82 o 
   8  -3  14      862.14      835.36    101.07 o 
   9  -3  14        0.49      -11.99     73.88 o 
  10  -3  14      705.10      641.35    100.86 o 
 -11  -2  14        0.74      -69.81     69.81 o 
 -10  -2  14     1860.89     1641.16    142.19 o 
  -9  -2  14     1149.34     1268.34    118.42 o 
  -8  -2  14      193.13      200.22     64.03 o 
  -7  -2  14       50.35       96.58     56.10 o 
  -6  -2  14       23.53       34.48     53.75 o 
  -5  -2  14     6026.72     5787.10    268.32 o 
  -4  -2  14     2247.66     2253.60    126.13 o 
  -3  -2  14     1070.97     1068.55     74.31 o 
  -2  -2  14     3727.63     3855.78    177.31 o 
  -1  -2  14    23070.03    23613.70    649.58 o 
   0  -2  14       38.00       30.45     18.44 o 
   1  -2  14     1629.62     1663.72     60.84 o 
   2  -2  14    21850.13    22318.09    597.25 o 
   3  -2  14     5605.30     5036.44    411.15 o 
   4  -2  14       80.33       87.52     30.28 o 
   5  -2  14     2834.52     2760.11    104.01 o 
   6  -2  14     4271.48     4248.51    217.14 o 
   7  -2  14     2289.43     2190.85    144.33 o 
   8  -2  14      398.64      379.03     82.87 o 
   9  -2  14      332.50      305.36     78.37 o 
  10  -2  14     1954.22     2134.54    167.03 o 
 -11  -1  14      133.46      182.45     91.01 o 
 -10  -1  14     2684.31     2990.66    197.44 o 
  -9  -1  14      532.82      591.02     88.87 o 
  -8  -1  14       69.70       79.23     60.60 o 
  -7  -1  14     4315.71     4211.47    220.78 o 
  -6  -1  14       13.57       -0.21     44.97 o 
  -5  -1  14      592.01      448.83     58.67 o 
  -4  -1  14      808.78      719.29     65.31 o 
  -3  -1  14    17495.67    16798.37    466.75 o 
  -2  -1  14     8676.26     8309.96    239.97 o 
  -1  -1  14     2205.70     1777.42     78.91 o 
   0  -1  14     6997.14     7388.12    216.36 o 
   1  -1  14    27382.60    29076.62   1127.87 o 
   2  -1  14     2196.97     2088.59     76.20 o 
   3  -1  14      604.31      560.53     38.81 o 
   4  -1  14    11556.25    11736.06    271.38 o 
   5  -1  14      672.83      738.38     51.04 o 
   6  -1  14      720.59      638.13     75.81 o 
   7  -1  14      130.66      129.77     56.32 o 
   8  -1  14     2626.41     2699.00    172.38 o 
   9  -1  14     1009.16      863.41     99.15 o 
  10  -1  14      636.46      805.59    105.14 o 
 -11   0  14       20.02      -13.92     72.38 o 
 -10   0  14       49.70        4.71     65.10 o 
  -9   0  14       76.15      116.71     73.24 o 
  -8   0  14       47.00       52.89     57.39 o 
  -7   0  14       81.97      109.42     55.68 o 
  -6   0  14     2876.48     3000.73    164.67 o 
  -5   0  14     1657.45     1485.27    101.29 o 
  -4   0  14      904.42     1000.37     43.68 o 
  -3   0  14     1401.05     1428.59     57.42 o 
  -2   0  14     1994.47     1912.33    113.81 o 
  -1   0  14     1635.01     1253.40    175.49 o 
   1   0  14     1426.14     1440.30     85.66 o 
   2   0  14    18414.12    18356.74    492.94 o 
   3   0  14      204.70      183.65     27.83 o 
   4   0  14       95.04      136.99     24.91 o 
   5   0  14     2114.74     2206.96    223.56 o 
   6   0  14      876.27      879.29    106.64 o 
   7   0  14      202.32      199.15     61.67 o 
   8   0  14      308.11      340.05     72.16 o 
   9   0  14      320.71      378.60     86.51 o 
 -11   1  14       83.23      210.28     90.15 o 
 -10   1  14      761.50      797.24    107.71 o 
  -9   1  14     7230.85     7090.53    329.88 o 
  -8   1  14      125.01      133.99     37.50 o 
  -7   1  14       57.00       73.42     38.41 o 
  -6   1  14     1806.46     1720.39     77.25 o 
  -5   1  14       25.04       23.93     27.15 o 
  -4   1  14     6989.73     7126.64    171.23 o 
  -3   1  14      300.55      342.81     25.76 o 
  -2   1  14      891.94      733.04     40.70 o 
  -1   1  14    27672.91    28069.53   1091.25 o 
   0   1  14     3876.38     4083.84    184.59 o 
   1   1  14    17594.57    19496.05    771.33 o 
   2   1  14    11978.61    12854.32    523.78 o 
   3   1  14     1354.13     1323.18     47.93 o 
   4   1  14        9.12       50.99     29.62 o 
   5   1  14      197.04      176.32     37.66 o 
   6   1  14      697.23      732.28     56.70 o 
   7   1  14     2258.54      883.96     89.51 o 
   8   1  14      578.46      586.53     83.30 o 
   9   1  14      160.95      199.58     69.81 o 
 -11   2  14      100.91      110.94     53.00 o 
 -10   2  14      163.28      133.43     47.04 o 
  -9   2  14      417.00      388.27     54.30 o 
  -8   2  14      196.56      146.69     39.82 o 
  -7   2  14     1861.59     1880.18     85.00 o 
  -6   2  14     3309.96     3399.60    122.89 o 
  -5   2  14       63.75       77.77     23.08 o 
  -4   2  14      182.84      217.81     25.16 o 
  -3   2  14      883.65      700.32     35.36 o 
  -2   2  14    12742.07    12778.53    292.33 o 
  -1   2  14    11520.21    10675.15    296.84 o 
   0   2  14     2465.14     1473.06     98.93 o 
   1   2  14    15361.53    16784.63    672.40 o 
   2   2  14     4858.17     4603.13    214.78 o 
   3   2  14      219.37      245.31     34.53 o 
   4   2  14     2538.94     2520.64    146.15 o 
   5   2  14        5.06      -34.88     34.88 o 
   6   2  14        4.18        1.03     35.45 o 
   7   2  14       49.19      -41.78     41.78 o 
   8   2  14      994.65      908.99     72.56 o 
   9   2  14      823.25      903.45    107.28 o 
 -11   3  14       86.12       77.58     52.43 o 
 -10   3  14      594.51      699.28     66.12 o 
  -9   3  14       43.91       88.07     45.20 o 
  -8   3  14      927.77      915.67     77.30 o 
  -7   3  14       64.76       50.10     40.75 o 
  -6   3  14      427.52      463.51     36.09 o 
  -5   3  14       79.47      168.14     38.27 o 
  -4   3  14      115.92       80.94     24.67 o 
  -3   3  14      197.80      170.15     24.99 o 
  -2   3  14      260.98      171.72     29.43 o 
  -1   3  14      390.63      467.39     34.83 o 
   0   3  14       55.68       57.25     25.12 o 
   1   3  14      473.70      297.65     65.53 o 
   2   3  14      424.24      496.59     64.24 o 
   3   3  14       54.46       82.29     31.71 o 
   4   3  14     3969.59     3695.27    138.12 o 
   5   3  14       14.82       18.86     34.12 o 
   6   3  14       39.66       41.69     37.32 o 
   7   3  14       39.33       -9.84     44.51 o 
   8   3  14      759.67      741.08    197.33 o 
   9   3  14      242.26      223.77     60.37 o 
 -10   4  14      554.89      574.25     65.15 o 
  -9   4  14      141.46      130.40     57.60 o 
  -8   4  14      221.42      217.06     50.64 o 
  -7   4  14     1987.12     1896.98     88.30 o 
  -6   4  14      924.62      851.28     58.93 o 
  -5   4  14       70.05      104.69     41.53 o 
  -4   4  14        2.22       40.26     25.65 o 
  -3   4  14      376.32      374.95     33.10 o 
  -2   4  14    15933.40    15384.83    424.17 o 
  -1   4  14     2878.50     2773.86     97.71 o 
   0   4  14     1668.26     1786.50     72.03 o 
   1   4  14     8595.48     8403.06    291.87 o 
   2   4  14      906.02      809.57    285.55 o 
   3   4  14      721.68      560.56    128.05 o 
   4   4  14     1304.50     1146.11     70.28 o 
   5   4  14       45.87       40.41     38.64 o 
   6   4  14      839.38      803.23    107.18 o 
   7   4  14       41.72       83.14     50.75 o 
   8   4  14      232.66      261.21     56.01 o 
 -10   5  14        0.44      -49.85     49.85 o 
  -9   5  14      137.10      109.26     50.09 o 
  -8   5  14      804.11      786.18     63.51 o 
  -7   5  14      277.60      323.37     67.89 o 
  -6   5  14      148.20      163.05     31.73 o 
  -5   5  14     2478.30     2321.39    104.10 o 
  -4   5  14     9754.37     9203.38    225.46 o 
  -3   5  14      389.20      372.06     41.54 o 
  -2   5  14     3449.90     3375.69    118.19 o 
  -1   5  14     8031.24     7305.47    217.87 o 
   0   5  14     4354.97     3880.92    127.89 o 
   1   5  14     1258.37     1222.69     69.70 o 
   2   5  14    10607.62    10883.49    338.57 o 
   3   5  14     4332.63     4178.71    161.96 o 
   4   5  14     2661.92     3052.95    402.47 o 
   5   5  14       57.72      106.94     79.87 o 
   6   5  14      129.27      198.80     69.14 o 
   7   5  14     3390.47     3306.94    214.57 o 
   8   5  14       12.86       50.75     80.09 o 
 -10   6  14      331.50      403.51     68.63 o 
  -9   6  14     2425.68     2519.14    117.83 o 
  -8   6  14      123.60      128.11     46.93 o 
  -7   6  14        0.22      -30.09     30.09 o 
  -6   6  14     7116.52     7176.79    187.69 o 
  -5   6  14      527.81      449.37     39.47 o 
  -4   6  14      427.94      423.34     37.05 o 
  -3   6  14     3470.12     3245.00    119.76 o 
  -2   6  14     1018.22      897.70     56.12 o 
  -1   6  14     6566.10     6463.91    200.23 o 
   0   6  14        8.68       13.46     29.98 o 
   1   6  14      447.20      505.19     43.90 o 
   2   6  14     4136.53     4002.63    155.27 o 
   3   6  14      617.97      570.74     59.99 o 
   4   6  14       75.54      121.19     60.28 o 
   5   6  14     4605.22     4346.04    181.26 o 
   6   6  14      183.28      279.31     71.22 o 
   7   6  14      427.47      383.97    134.91 o 
  -9   7  14      284.28      260.48     59.74 o 
  -8   7  14      300.18      407.75     55.12 o 
  -7   7  14      616.03      716.41     51.81 o 
  -6   7  14        5.13       13.68     30.81 o 
  -5   7  14     1605.94     1618.78     69.82 o 
  -4   7  14     2741.11     2764.35     93.26 o 
  -3   7  14      123.53      171.21     38.40 o 
  -2   7  14     7111.37     6463.56    205.42 o 
  -1   7  14      201.19      216.27     50.11 o 
   0   7  14       12.31        2.03     19.14 o 
   1   7  14     3942.70     3920.35    134.88 o 
   2   7  14      109.95      136.61     46.04 o 
   3   7  14     2957.04     3207.52    142.33 o 
   4   7  14      428.22      368.36     59.23 o 
   5   7  14       46.10       25.76     94.76 o 
   6   7  14     1493.90     1511.85    106.29 o 
   7   7  14       11.97       15.59     63.72 o 
  -9   8  14       10.05      -29.14     54.66 o 
  -8   8  14     1293.57     1237.75     67.90 o 
  -7   8  14     1175.08     1239.10     66.69 o 
  -6   8  14      137.62      148.41     37.91 o 
  -5   8  14      194.21      201.34     37.04 o 
  -4   8  14     1746.77     1747.49     89.39 o 
  -3   8  14       39.83       86.26     39.81 o 
  -2   8  14       55.23       37.37     51.71 o 
  -1   8  14     3181.95     3124.15    233.30 o 
   1   8  14       27.79       40.69     62.74 o 
   2   8  14       68.62       58.42     43.82 o 
   3   8  14     1997.71     1983.55    147.11 o 
   4   8  14      752.66      573.83     72.75 o 
   5   8  14       65.65       53.80     58.49 o 
   6   8  14       15.33      -10.90     62.84 o 
  -8   9  14      190.89      287.51     48.56 o 
  -7   9  14       44.24       34.65     38.85 o 
  -6   9  14     3021.61     3328.19    113.86 o 
  -5   9  14      493.39      552.50     49.99 o 
  -4   9  14      412.46      491.38    120.24 o 
  -3   9  14     4051.28     3940.39    150.28 o 
  -2   9  14      119.18      124.27     43.14 o 
  -1   9  14      291.20      335.71     56.32 o 
   0   9  14      121.19       69.41     33.14 o 
   1   9  14       62.94      123.77     66.38 o 
   2   9  14     1819.97     1855.07    105.59 o 
   3   9  14      964.40      998.47    159.32 o 
   4   9  14      185.34      226.31     62.50 o 
   5   9  14     1465.95     1222.40     94.18 o 
  -7  10  14      810.09      808.15     61.16 o 
  -6  10  14      174.68      175.36     44.06 o 
  -5  10  14       32.87       21.94     39.47 o 
  -4  10  14        5.00       45.58     44.29 o 
  -3  10  14       23.26       37.35     47.53 o 
  -2  10  14      504.86      579.17     60.95 o 
  -1  10  14        0.54      -32.04     51.61 o 
   0  10  14      141.81      170.24     69.38 o 
   1  10  14       53.96       93.15     68.31 o 
   2  10  14      312.48      341.65     62.25 o 
   3  10  14       25.72       42.30     55.56 o 
   4  10  14        5.56        4.40     54.97 o 
  -6  11  14      338.17      424.98     52.66 o 
  -5  11  14      131.80      191.55     48.01 o 
  -4  11  14      844.09      908.35    118.42 o 
  -3  11  14      611.69      557.84     63.03 o 
  -2  11  14       69.74       24.13     66.17 o 
  -1  11  14        8.86      -40.04     62.74 o 
   0  11  14        1.88       -7.28     72.38 o 
   1  11  14      145.34      162.96     76.45 o 
   2  11  14      240.13      192.72     62.84 o 
   3  11  14      624.10      664.13     80.30 o 
  -3  12  14       17.05       36.14     55.26 o 
  -2  12  14        0.75        2.82     49.65 o 
  -1  12  14       31.37      109.21     77.30 o 
   0  12  14       54.36       51.18     82.44 o 
  -1 -13  15      129.41      250.97     89.30 o 
   0 -13  15      213.36      163.82     83.51 o 
   1 -13  15       40.90      -31.91     71.31 o 
   2 -13  15      216.88      219.71     85.87 o 
  -4 -12  15      162.86      249.90     83.94 o 
  -3 -12  15       46.55       19.49     72.59 o 
  -2 -12  15      380.23      340.48     90.37 o 
  -1 -12  15     1005.11     1200.68    121.63 o 
   0 -12  15       10.54      136.62     85.01 o 
   1 -12  15      550.78      592.74    105.14 o 
   2 -12  15     1482.26     1504.46    102.25 o 
   3 -12  15      119.56       96.26    106.11 o 
   4 -12  15        2.03        7.41     57.01 o 
  -5 -11  15      668.58      925.29    108.78 o 
  -4 -11  15       38.51       91.65     71.74 o 
  -3 -11  15      155.64      149.25     74.31 o 
  -2 -11  15      101.95      183.52     77.30 o 
  -1 -11  15      918.82      878.18    105.36 o 
   0 -11  15       22.06      -58.67     58.67 o 
   1 -11  15      410.12      336.63     80.73 o 
   2 -11  15       12.16      -15.47     44.85 o 
   3 -11  15       13.94       48.20     50.80 o 
   4 -11  15      101.87      181.53     56.78 o 
   5 -11  15        0.52       66.02     58.62 o 
   6 -11  15       28.07       95.55     58.38 o 
  -6 -10  15       49.93      -30.62     81.16 o 
  -5 -10  15       10.68       -4.39     48.68 o 
  -4 -10  15      282.26      325.71     79.87 o 
  -3 -10  15        8.34        1.71     68.74 o 
  -2 -10  15     2088.55     2137.32    147.97 o 
  -1 -10  15       57.76      137.69     64.67 o 
   0 -10  15      172.14      101.07     65.10 o 
   1 -10  15     1244.91     1297.04    116.28 o 
   2 -10  15      951.28      923.80     69.74 o 
   3 -10  15      206.31      304.69     55.22 o 
   4 -10  15        9.03       76.86     75.38 o 
   5 -10  15       10.30      -18.97     49.12 o 
   6 -10  15      130.55      230.27    126.02 o 
   7 -10  15      143.14      111.96     59.51 o 
  -7  -9  15      158.75      189.30     82.23 o 
  -6  -9  15       52.82        6.77     45.42 o 
  -5  -9  15      379.84      490.60     59.32 o 
  -4  -9  15      924.69      857.61     68.73 o 
  -3  -9  15     2083.07     2055.30    135.34 o 
  -2  -9  15     1149.92     1112.45     99.57 o 
  -1  -9  15     4182.24     4421.97    224.63 o 
   0  -9  15      784.12      866.41     92.08 o 
   2  -9  15     1959.95     1827.80    187.69 o 
   3  -9  15       18.43       -2.52     45.40 o 
   4  -9  15      675.86      814.82     67.99 o 
   5  -9  15       10.69       -9.44     56.00 o 
   6  -9  15      373.34      404.48     67.03 o 
   7  -9  15        1.80       30.81     57.50 o 
  -8  -8  15      631.64      627.00    110.92 o 
  -7  -8  15      105.62       92.72     70.24 o 
  -6  -8  15      462.12      536.89     59.67 o 
  -5  -8  15     3040.55     3194.61    127.89 o 
  -4  -8  15       87.17      175.35     45.80 o 
  -3  -8  15     2403.36     2629.14    108.87 o 
  -2  -8  15       50.18       34.46     38.13 o 
  -1  -8  15      303.16      299.58     62.31 o 
   0  -8  15       67.65       39.81     30.95 o 
   1  -8  15       35.72       -4.29     21.33 o 
   2  -8  15      677.84      727.00     57.44 o 
   3  -8  15     3080.56     2863.58    118.01 o 
   4  -8  15       89.83       90.68     41.62 o 
   5  -8  15       11.25       53.00     47.87 o 
   6  -8  15      501.70      618.96    156.75 o 
   7  -8  15       38.40       71.56     55.02 o 
   8  -8  15        3.16      -52.04     64.67 o 
  -9  -7  15      363.78      447.55    107.93 o 
  -8  -7  15      362.11      358.90     98.93 o 
  -7  -7  15        0.41       -7.64     45.16 o 
  -6  -7  15     1570.99     1588.61     84.58 o 
  -5  -7  15     1091.77     1153.41     94.65 o 
  -4  -7  15     1245.55     1289.01     72.83 o 
  -3  -7  15     5122.56     4998.45    178.70 o 
  -2  -7  15     1993.61     1971.15     84.40 o 
  -1  -7  15     3296.27     3233.80    115.76 o 
   0  -7  15      345.19      371.80     40.90 o 
   1  -7  15      896.01      772.83     86.08 o 
   2  -7  15     5751.61     5601.94    299.58 o 
   3  -7  15       84.65       96.25     52.25 o 
   4  -7  15      117.30       48.81     39.89 o 
   5  -7  15     3808.05     3754.63    145.06 o 
   6  -7  15       75.83      109.55     46.25 o 
   7  -7  15     2287.49     1996.24    169.49 o 
   8  -7  15      214.02      180.95     83.51 o 
  -9  -6  15       19.74       73.24     79.02 o 
  -8  -6  15       98.65      175.17     84.58 o 
  -7  -6  15       19.75       -6.96     42.08 o 
  -6  -6  15     4285.66     4493.01    157.31 o 
  -5  -6  15      172.95      197.32     39.90 o 
  -4  -6  15     4146.74     4022.60    138.70 o 
  -3  -6  15     2541.42     2638.58    102.34 o 
  -2  -6  15       28.17       15.03     30.11 o 
  -1  -6  15        5.60       -7.68     20.94 o 
   0  -6  15     4991.88     5275.00    164.88 o 
   1  -6  15    14454.54     6521.81    282.23 o 
   2  -6  15      946.01      966.53     58.50 o 
   3  -6  15     1229.30     1115.20     63.05 o 
   4  -6  15     5472.52     5133.94    173.56 o 
   5  -6  15      253.14      269.22     54.50 o 
   6  -6  15       18.24       33.39     42.49 o 
   7  -6  15      576.69      393.37     71.63 o 
   8  -6  15      819.67      868.55    109.85 o 
   9  -6  15      910.15      997.03    118.42 o 
 -10  -5  15     1081.29     1127.65    130.84 o 
  -9  -5  15      230.17      238.76     93.15 o 
  -8  -5  15     5202.68     5675.89    213.60 o 
  -7  -5  15     1666.39     1628.50     83.02 o 
  -6  -5  15     1190.66     1197.73    131.70 o 
  -5  -5  15     7461.19     7292.48    250.86 o 
  -4  -5  15     3824.78     3831.72    132.21 o 
  -3  -5  15      517.56      558.19     83.94 o 
  -2  -5  15     8587.89     8637.16    252.02 o 
  -1  -5  15     8046.98     8082.47    191.53 o 
   0  -5  15     1102.80     1165.24     43.66 o 
   2  -5  15      207.90      263.28     35.66 o 
   3  -5  15     6353.08     6334.57    203.54 o 
   4  -5  15     3445.91     3440.57    126.96 o 
   5  -5  15       54.87       10.89     36.42 o 
   6  -5  15     6332.90     6152.12    204.32 o 
   7  -5  15      410.13      485.45     81.37 o 
   8  -5  15      896.15      951.85    113.49 o 
   9  -5  15      898.42     1158.49    129.98 o 
 -10  -4  15      344.77      241.33     94.65 o 
  -9  -4  15      603.39      722.72    108.78 o 
  -8  -4  15       67.50      152.68     74.95 o 
  -7  -4  15      336.28      347.12     77.73 o 
  -6  -4  15     2260.46     2359.38    149.68 o 
  -5  -4  15     7784.22     7354.81    332.13 o 
  -4  -4  15      158.67      137.26     52.04 o 
  -3  -4  15    12817.09    12956.25    533.63 o 
  -2  -4  15      144.94      221.39     51.61 o 
  -1  -4  15     2579.87     2358.44     67.48 o 
   0  -4  15       81.13       47.67     19.23 o 
   1  -4  15       42.94        7.73     13.40 o 
   2  -4  15    27622.64    28590.71    763.34 o 
   3  -4  15      711.33      726.66     50.80 o 
   4  -4  15     1357.60     1415.66     71.96 o 
   5  -4  15     3506.08     3291.10    124.04 o 
   6  -4  15      602.04      503.05     55.43 o 
   7  -4  15     1391.61     1404.54    123.77 o 
   8  -4  15     1015.71      992.53    112.85 o 
   9  -4  15        6.45      -27.41     63.81 o 
 -10  -3  15       22.07       53.75     88.23 o 
  -9  -3  15     5364.57     5142.33    277.31 o 
  -8  -3  15        5.89       29.77     59.74 o 
  -7  -3  15      209.61      176.66     61.03 o 
  -6  -3  15     3375.20     2961.75    167.67 o 
  -5  -3  15     1754.21     1733.45    115.63 o 
  -4  -3  15      477.55      381.81     58.67 o 
  -3  -3  15     7602.09     7255.88    313.29 o 
  -2  -3  15     2575.36     2389.71     79.75 o 
  -1  -3  15     6690.28     6915.23    163.97 o 
   0  -3  15     6524.31     6411.49    153.72 o 
   1  -3  15     6263.48     6932.76    280.52 o 
   2  -3  15     4500.33     4462.80    113.11 o 
   3  -3  15      159.33      165.55     31.76 o 
   4  -3  15     3557.25     3599.44    126.07 o 
   5  -3  15      998.20      834.00     57.26 o 
   6  -3  15      217.53      210.28     67.67 o 
   7  -3  15      793.92      843.06     96.58 o 
   8  -3  15      673.17      719.08     98.08 o 
   9  -3  15      208.91      154.61     77.09 o 
 -10  -2  15        6.51        1.07     82.66 o 
  -9  -2  15      645.66      547.98     90.15 o 
  -8  -2  15     2885.21     2932.20    182.87 o 
  -7  -2  15     6554.34     6328.87    304.08 o 
  -6  -2  15     2507.93     2599.86    154.82 o 
  -5  -2  15     5982.56     5884.96    274.10 o 
  -4  -2  15    24603.02    24165.99    964.48 o 
  -3  -2  15     3477.05     3505.88    171.10 o 
  -2  -2  15      989.11      849.92     65.10 o 
  -1  -2  15      347.59      311.03     27.68 o 
   0  -2  15     4948.06     4897.40    149.52 o 
   1  -2  15     1801.59     1859.37     56.78 o 
   2  -2  15     2091.63     2124.51     80.16 o 
   3  -2  15    12111.02    12623.81    352.03 o 
   4  -2  15     1035.39     1022.71     67.13 o 
   5  -2  15     2165.79     2188.83    157.18 o 
   6  -2  15     1585.30     1727.24    127.20 o 
   7  -2  15      681.12      623.14     88.87 o 
   8  -2  15       16.03      -46.25     65.31 o 
   9  -2  15      656.44      752.06     99.15 o 
 -11  -1  15        0.00       90.58     79.87 o 
 -10  -1  15     1425.70     1325.95    130.20 o 
  -9  -1  15     1197.12     1193.61    120.35 o 
  -8  -1  15     1063.63     1147.36    112.21 o 
  -7  -1  15      611.47      697.66     86.08 o 
  -6  -1  15     5859.71     5694.59    269.60 o 
  -5  -1  15      282.07      311.79     59.53 o 
  -4  -1  15      118.90      106.86     42.40 o 
  -3  -1  15     2241.68     2084.12     72.39 o 
  -2  -1  15     7448.83     7851.82    229.12 o 
  -1  -1  15       42.48       35.39     21.83 o 
   0  -1  15      871.89      897.40     43.77 o 
   1  -1  15     1632.35     1543.30     89.30 o 
   2  -1  15     5058.09     4925.80    150.28 o 
   3  -1  15     1538.26     1478.85     64.35 o 
   4  -1  15       71.83      126.03     33.03 o 
   5  -1  15     6020.86     5939.57    192.09 o 
   6  -1  15       56.87      105.14     55.25 o 
   7  -1  15       11.98        7.92     55.25 o 
   8  -1  15      293.82      280.31     72.38 o 
   9  -1  15       15.57      -59.74     68.95 o 
 -11   0  15       11.78      -29.34     82.87 o 
 -10   0  15      483.67      690.81    104.71 o 
  -9   0  15     1354.60     1466.85    127.41 o 
  -8   0  15       65.81      -21.84     55.25 o 
  -7   0  15     1172.69     1073.26     95.72 o 
  -6   0  15     3464.15     3517.44    187.80 o 
  -5   0  15      384.82      397.01     59.74 o 
  -4   0  15      762.74      810.52     71.95 o 
  -3   0  15       49.25       40.61     21.95 o 
  -2   0  15       16.30       22.01     25.38 o 
  -1   0  15      280.15      245.69     36.62 o 
   0   0  15       21.90       -3.85     17.35 o 
   1   0  15     1524.11     1407.53     87.37 o 
   2   0  15    10180.28    10010.65    280.30 o 
   3   0  15      138.60      161.03     28.71 o 
   4   0  15     3592.15     3215.88     90.71 o 
   5   0  15      684.59      726.17    102.68 o 
   6   0  15      603.48      527.24     51.98 o 
   7   0  15       12.51      -34.69     50.75 o 
   8   0  15       52.03       36.62     58.46 o 
   9   0  15      780.00      668.97     94.22 o 
 -11   1  15       35.16      -18.42     69.81 o 
 -10   1  15       49.14        7.49     68.52 o 
  -9   1  15     1269.20     1373.06    120.77 o 
  -8   1  15     2632.44     2585.47    108.82 o 
  -7   1  15     3256.97     3178.51    121.14 o 
  -6   1  15     6611.86     6641.61    207.66 o 
  -5   1  15      174.23      172.89     32.59 o 
  -4   1  15    11016.89    11466.08    265.13 o 
  -3   1  15     6401.97     6317.69    193.26 o 
  -2   1  15      283.26      319.24     31.03 o 
  -1   1  15       65.75       64.88     38.12 o 
   1   1  15     1208.45     1285.26     85.01 o 
   2   1  15    17011.57    16330.22    658.05 o 
   3   1  15     3603.17     3662.94     99.40 o 
   4   1  15     5300.98     5156.93    215.10 o 
   5   1  15     2969.73     2876.71    114.46 o 
   6   1  15      634.70      506.62     62.21 o 
   8   1  15      464.35      415.64     76.88 o 
   9   1  15       15.53      -18.63     72.16 o 
 -11   2  15      677.29      800.12    104.71 o 
 -10   2  15     1023.05     1148.50     80.84 o 
  -9   2  15       56.54       71.84     39.55 o 
  -8   2  15     1201.54     1198.42    117.46 o 
  -7   2  15      537.88      434.71     50.22 o 
  -6   2  15      209.48      246.33     39.19 o 
  -5   2  15     1103.79     1117.17     46.64 o 
  -4   2  15     6782.93     6845.24    168.62 o 
  -3   2  15      355.66      382.84     28.91 o 
  -2   2  15     3891.69     3786.57    101.78 o 
  -1   2  15     1112.48      953.99     72.81 o 
   0   2  15    13044.33    13177.03    542.84 o 
   1   2  15     2002.46     2057.23    118.63 o 
   2   2  15     1071.15     1034.72     80.73 o 
   3   2  15      489.29      472.81     32.29 o 
   4   2  15     1224.86     1424.17     75.24 o 
   5   2  15     1138.69     1322.51     74.13 o 
   6   2  15       27.01       28.46     37.99 o 
   7   2  15     1618.94     1536.28     89.30 o 
   8   2  15      301.85      274.70    111.57 o 
   9   2  15        0.64       -9.64     61.89 o 
 -10   3  15      526.76      626.30     88.33 o 
  -9   3  15        0.46       33.21     41.74 o 
  -8   3  15       23.70       15.68     41.62 o 
  -7   3  15       75.76       72.66     39.06 o 
  -6   3  15      968.59      958.89     60.00 o 
  -5   3  15      168.28      181.51     28.84 o 
  -4   3  15     1784.42     1781.37     91.06 o 
  -3   3  15     4943.98     5174.98    134.58 o 
  -2   3  15     6746.04     6610.13    197.25 o 
  -1   3  15     1154.70      914.69     49.35 o 
   0   3  15     1892.36     1776.76     71.17 o 
   1   3  15     1615.92     1882.71    130.84 o 
   3   3  15     1453.24     1480.83     75.56 o 
   4   3  15     1340.59     1373.72     76.62 o 
   5   3  15     1619.20     1522.51    166.49 o 
   6   3  15       53.45       39.16     44.88 o 
   7   3  15      136.87      146.62     47.65 o 
   8   3  15      524.19      549.75     67.45 o 
   9   3  15       26.24       22.27     69.60 o 
 -10   4  15        0.97       22.68     49.32 o 
  -9   4  15      162.45      168.37     47.63 o 
  -8   4  15       67.01       59.02     60.60 o 
  -7   4  15     1029.31     1065.39    108.03 o 
  -6   4  15     2941.26     2813.21     89.44 o 
  -5   4  15      197.54      235.30     49.91 o 
  -4   4  15     1019.48      935.17     46.18 o 
  -3   4  15       86.22       70.98     25.24 o 
  -2   4  15      619.56      636.52     45.09 o 
  -1   4  15     1143.29     1080.30    141.65 o 
   0   4  15     1527.21     1438.50     64.30 o 
   1   4  15      401.42      575.39     79.02 o 
   2   4  15       13.45       19.65     39.02 o 
   3   4  15     1540.43     1522.01    127.63 o 
   4   4  15     6635.49     6408.32    316.07 o 
   5   4  15      651.24      616.73     57.96 o 
   6   4  15       99.48      109.44     46.28 o 
   7   4  15      838.87      712.90     67.82 o 
   8   4  15        2.89      -17.55     48.93 o 
 -10   5  15      254.35      218.54     58.29 o 
  -9   5  15      778.80      818.80     69.36 o 
  -8   5  15       38.15       58.57     46.15 o 
  -7   5  15      118.79       79.70     49.68 o 
  -6   5  15       75.60      126.15     31.59 o 
  -5   5  15     4352.02     4230.85    120.57 o 
  -4   5  15      138.77      120.17     28.43 o 
  -3   5  15      630.56      662.73     50.66 o 
  -2   5  15     8458.89     8720.86    258.06 o 
  -1   5  15     1573.58     1450.77     67.25 o 
   0   5  15      366.62      314.97     34.32 o 
   1   5  15      275.79      236.52     48.93 o 
   2   5  15     4416.81     4302.95    476.14 o 
   3   5  15       36.40       33.73     45.37 o 
   4   5  15       21.88       96.46    118.53 o 
   5   5  15      935.78     1023.98     91.33 o 
   6   5  15     2602.59     2382.31    352.47 o 
   7   5  15      561.50      589.72    309.54 o 
   8   5  15       48.04      -42.19     77.30 o 
 -10   6  15      136.00      206.09     56.74 o 
  -9   6  15      292.13      359.49     60.51 o 
  -8   6  15      254.16      347.53     83.84 o 
  -7   6  15       15.46       -3.02     34.09 o 
  -6   6  15     1823.82     1700.70     70.06 o 
  -5   6  15     1130.35     1101.80     55.54 o 
  -4   6  15      551.63      487.78     41.20 o 
  -3   6  15     5286.19     5070.48    236.41 o 
  -2   6  15     2166.31     2051.55    161.46 o 
  -1   6  15     1722.79     1567.92     73.48 o 
   0   6  15     3568.01     3198.59    178.38 o 
   1   6  15        1.64       11.53     31.18 o 
   2   6  15     2188.00     1991.90    101.77 o 
   3   6  15     1081.48     1222.28     83.04 o 
   4   6  15      927.08     1175.07     88.12 o 
   5   6  15     3445.28     3455.17    195.29 o 
   6   6  15       10.49       39.91     64.11 o 
   7   6  15      247.92      159.51     73.77 o 
  -9   7  15       91.99       43.83     50.42 o 
  -8   7  15      394.79      416.20     61.35 o 
  -7   7  15      150.68      114.24     38.30 o 
  -6   7  15      949.84      905.82     54.65 o 
  -5   7  15      227.94      244.94     36.61 o 
  -4   7  15     1124.33      988.48     54.11 o 
  -3   7  15     1073.30     1009.45     62.98 o 
  -2   7  15      519.92      523.54     75.91 o 
  -1   7  15      280.28      318.43     41.31 o 
   1   7  15     4877.62     5012.56    259.11 o 
   2   7  15      643.10      580.50     59.86 o 
   3   7  15      882.06     1065.50    109.64 o 
   4   7  15     1858.07     1949.38    113.76 o 
   5   7  15     1351.19     1270.21     97.76 o 
   6   7  15      584.79      646.67     80.96 o 
   7   7  15     1320.12     1224.49    144.76 o 
  -8   8  15       39.13       81.27     55.80 o 
  -7   8  15      104.26      154.61     39.41 o 
  -6   8  15       52.31       54.99     38.18 o 
  -5   8  15     4369.12     4405.02    134.07 o 
  -4   8  15     1015.89      955.91     69.54 o 
  -3   8  15      665.33      733.72     64.56 o 
  -2   8  15     5652.79     5662.91    189.24 o 
  -1   8  15     4510.09     4262.54    152.51 o 
   0   8  15     2401.40     2380.15    162.32 o 
   1   8  15     1464.97     1481.63    128.27 o 
   2   8  15     2773.49     2868.26    194.12 o 
   3   8  15     2310.07     2392.64    122.66 o 
   4   8  15      356.16      339.02     86.73 o 
   5   8  15      865.08     1000.77    144.76 o 
   6   8  15     1085.49     1144.67    178.38 o 
  -8   9  15      330.98      376.28     66.24 o 
  -7   9  15      770.20      728.37     58.34 o 
  -6   9  15      404.55      496.21     48.61 o 
  -5   9  15       73.46      124.59     39.08 o 
  -4   9  15      820.88      714.85     76.34 o 
  -3   9  15     4019.05     3880.62    162.10 o 
  -2   9  15      975.68     1055.64     71.19 o 
  -1   9  15     1546.58     1387.90    138.55 o 
   0   9  15     6353.44     6234.65    317.78 o 
   1   9  15      300.12      247.97     73.66 o 
   2   9  15      236.95      211.71     54.57 o 
   3   9  15     1439.76     1484.02     98.27 o 
   4   9  15      153.58      207.34     64.40 o 
   5   9  15      113.99      246.99     61.17 o 
  -7  10  15      203.14      105.99     46.99 o 
  -6  10  15      250.76      270.52     47.25 o 
  -5  10  15      209.80      203.22     45.36 o 
  -4  10  15       24.73      -13.92     56.43 o 
  -3  10  15     2149.37     2242.57    109.48 o 
  -2  10  15      274.57      243.39     50.13 o 
  -1  10  15      551.22      519.07     88.44 o 
   0  10  15      560.48      576.46     98.08 o 
   1  10  15      516.60      532.78     94.86 o 
   2  10  15       82.09       39.83     79.45 o 
   3  10  15      250.21      220.93     64.79 o 
   4  10  15     1599.81     1738.60    114.44 o 
  -5  11  15     1200.57     1158.84     72.32 o 
  -4  11  15      190.41      192.83     58.51 o 
  -3  11  15     1786.39     1702.21     99.16 o 
  -2  11  15     1033.97      929.02     75.51 o 
  -1  11  15      373.76      357.61     91.87 o 
   0  11  15      109.50      110.71     75.81 o 
   1  11  15        2.44      -34.48     69.17 o 
   2  11  15      489.49      510.08    110.50 o 
  -3 -12  16       71.76       33.41     68.10 o 
  -2 -12  16        2.05      -54.61     74.95 o 
  -1 -12  16      424.95      467.25     99.15 o 
   0 -12  16        1.48       20.13     69.60 o 
   1 -12  16       73.28       53.32     76.02 o 
   2 -12  16        0.36       58.67     83.94 o 
   3 -12  16       19.88        0.21     56.70 o 
   4 -12  16       58.19      114.01     58.49 o 
  -5 -11  16      734.68      780.11    102.36 o 
  -4 -11  16      412.47      524.00     93.36 o 
  -3 -11  16      579.77      692.74     94.86 o 
  -2 -11  16      616.04      558.90     88.23 o 
  -1 -11  16       29.63       -1.50     69.60 o 
   0 -11  16      769.00      861.69    110.71 o 
   1 -11  16      445.26      568.32    101.07 o 
   2 -11  16      512.18      607.51    106.64 o 
   3 -11  16      196.48      218.32     59.85 o 
   4 -11  16        0.73      -19.42     55.69 o 
   5 -11  16      740.07      808.55     79.35 o 
  -6 -10  16      120.51      191.65     89.72 o 
  -5 -10  16     1156.75     1351.97    147.65 o 
  -4 -10  16     2674.54     2852.97    175.59 o 
  -3 -10  16      382.64      476.89     87.37 o 
  -2 -10  16       34.34       60.17     73.66 o 
  -1 -10  16      388.98      335.34     83.30 o 
   0 -10  16        6.63       12.42     69.17 o 
   1 -10  16       38.47      103.43     76.45 o 
   2 -10  16      551.91      563.20     63.18 o 
   3 -10  16     2088.27     2038.04    104.98 o 
   4 -10  16      162.65      184.65     55.18 o 
   5 -10  16     1086.88     1228.10     87.82 o 
   6 -10  16      426.64      460.99     67.66 o 
  -7  -9  16      194.30      303.43     93.58 o 
  -6  -9  16      689.63      686.64     68.74 o 
  -5  -9  16       29.99       21.02     43.83 o 
  -4  -9  16      492.22      518.47     59.27 o 
  -3  -9  16        5.25      -20.77     54.82 o 
  -2  -9  16     2559.73     2678.23    162.96 o 
  -1  -9  16        9.08      -19.06     54.18 o 
   0  -9  16       79.09       78.37     60.60 o 
   1  -9  16     5399.67     3327.72    173.24 o 
   2  -9  16      173.10      161.24     45.08 o 
   3  -9  16        7.49        3.68     46.71 o 
   4  -9  16      238.10      318.94     55.63 o 
   5  -9  16      920.18     1096.43     82.29 o 
   6  -9  16       16.90       -0.16     54.69 o 
   7  -9  16        1.38       31.18     53.49 o 
  -8  -8  16      336.66      371.10     98.93 o 
  -7  -8  16      966.05      894.16     73.51 o 
  -6  -8  16     1535.04     1694.10     90.50 o 
  -5  -8  16      159.81      213.69     50.27 o 
  -4  -8  16      779.31      884.60     66.06 o 
  -3  -8  16     5902.77     5899.81    194.73 o 
  -2  -8  16       52.78       21.63     61.03 o 
  -1  -8  16     2200.89     2274.80    140.69 o 
   0  -8  16       48.44       21.64     36.37 o 
   1  -8  16      784.13      812.32     57.42 o 
   2  -8  16     3115.24     3293.61    127.54 o 
   3  -8  16      954.70      996.03     69.82 o 
   4  -8  16      347.91      336.16     55.18 o 
   5  -8  16     1322.30     1491.59    189.19 o 
   6  -8  16      252.56      329.95     62.74 o 
   7  -8  16      113.76      188.96     55.35 o 
   8  -8  16       61.47      161.46     87.15 o 
  -8  -7  16     1258.66     1207.96    124.63 o 
  -7  -7  16       80.44       84.11     82.66 o 
  -6  -7  16       76.51      106.49     46.55 o 
  -5  -7  16      816.53      707.49     61.09 o 
  -4  -7  16     1627.28     1574.71    139.40 o 
  -3  -7  16       38.82       85.41     65.31 o 
  -2  -7  16     1335.42     1290.81     67.00 o 
  -1  -7  16     1659.44     1734.52    118.85 o 
   0  -7  16      419.22      427.25     43.72 o 
   1  -7  16      107.16       55.57     68.85 o 
   2  -7  16      363.04      308.44     42.95 o 
   3  -7  16     1114.35     1120.87     78.91 o 
   4  -7  16      538.07      622.52     59.75 o 
   5  -7  16     2243.03     2548.95    167.24 o 
   6  -7  16      344.61      427.39     58.04 o 
   7  -7  16     1283.80     1304.22    104.82 o 
   8  -7  16       70.74      100.43     82.44 o 
  -9  -6  16        3.78       54.39     90.79 o 
  -8  -6  16     1565.32     1436.76     84.10 o 
  -7  -6  16     1437.28     1392.73     80.59 o 
  -6  -6  16       14.80        5.70     70.45 o 
  -5  -6  16      230.42      336.04     47.01 o 
  -4  -6  16       19.11       80.08     97.11 o 
  -3  -6  16        2.98       -3.72     31.70 o 
  -2  -6  16     2678.93     2641.45    101.12 o 
  -1  -6  16      373.37      484.30     43.22 o 
   0  -6  16     1581.89     1566.49     70.00 o 
   1  -6  16     5196.74     5116.63    164.42 o 
   2  -6  16       47.77       43.43     34.52 o 
   3  -6  16     4008.93     3985.19    141.95 o 
   4  -6  16     3475.90     3287.81    125.67 o 
   5  -6  16       30.53       18.08     44.41 o 
   6  -6  16        4.20      102.93     45.15 o 
   7  -6  16     1670.71     1685.70    138.33 o 
   8  -6  16       95.01       78.16     70.24 o 
  -9  -5  16      159.50      125.27     86.08 o 
  -8  -5  16       13.55       61.88     43.01 o 
  -7  -5  16      829.75      752.66     60.49 o 
  -6  -5  16        3.61       -9.55     37.70 o 
  -5  -5  16      478.74      552.36     72.91 o 
  -4  -5  16      185.64      195.63     38.23 o 
  -3  -5  16     3417.12     3368.28    246.05 o 
  -2  -5  16     1777.48     1703.03     73.74 o 
  -1  -5  16       18.84       28.53     20.39 o 
   0  -5  16     2470.02     2583.02     74.57 o 
   1  -5  16     3371.41     3337.90    115.51 o 
   2  -5  16     2246.32     2145.13     87.61 o 
   3  -5  16      367.64      391.04     52.57 o 
   4  -5  16     1269.77     1277.40     72.20 o 
   5  -5  16       30.40       43.57     41.31 o 
   6  -5  16      110.35      135.00     47.36 o 
   7  -5  16      542.77      614.36     89.72 o 
   8  -5  16       51.66      163.39     75.59 o 
   9  -5  16      271.58      308.79     93.79 o 
 -10  -4  16       57.70       30.84     88.44 o 
  -9  -4  16      497.97      472.18     90.58 o 
  -8  -4  16       47.88       33.83     63.81 o 
  -7  -4  16      962.92      912.45     95.72 o 
  -6  -4  16      100.90      256.97     66.81 o 
  -5  -4  16      680.19      677.54     74.09 o 
  -4  -4  16     3446.93     3128.57    166.17 o 
  -3  -4  16       44.19       24.41     41.76 o 
  -2  -4  16     3751.31     3711.02    123.70 o 
  -1  -4  16      162.97      131.86     21.13 o 
   0  -4  16      218.51      203.56     23.13 o 
   1  -4  16     6931.43     7190.51    209.71 o 
   2  -4  16        1.94        2.51     30.34 o 
   3  -4  16     2514.90     2549.67     98.94 o 
   4  -4  16       26.25       29.89     36.11 o 
   5  -4  16     2371.24     2181.84     96.07 o 
   6  -4  16      583.89      644.49     71.63 o 
   7  -4  16      139.86      136.62     73.45 o 
   8  -4  16     1223.98     1062.34    110.50 o 
   9  -4  16       57.65       54.39     72.38 o 
 -10  -3  16       41.57       23.34     75.38 o 
  -9  -3  16      112.18      112.64     72.16 o 
  -8  -3  16      559.47      668.11     97.00 o 
  -7  -3  16      378.46      176.88     68.95 o 
  -6  -3  16     1856.73     2174.58    141.33 o 
  -5  -3  16      959.39     1121.66     90.15 o 
  -4  -3  16      310.50      346.69     58.89 o 
  -3  -3  16    12896.21    11455.78    475.60 o 
  -2  -3  16    12657.56    12918.35    526.78 o 
  -1  -3  16      329.56      376.25     25.73 o 
   0  -3  16     3034.94     2659.33     74.97 o 
   1  -3  16     2595.54     2532.62     87.51 o 
   2  -3  16     1299.75     1319.28     47.26 o 
   3  -3  16     1954.68     1737.20     75.40 o 
   4  -3  16     2151.04     1935.90    154.61 o 
   5  -3  16      695.13      737.62     54.19 o 
   6  -3  16        2.79       57.39     60.60 o 
   7  -3  16       66.51       60.82     60.17 o 
   8  -3  16      156.08      113.07     77.09 o 
   9  -3  16      371.08      413.93     95.08 o 
 -10  -2  16        0.08      -24.63     71.74 o 
  -9  -2  16     1776.58     1969.01    154.18 o 
  -8  -2  16        7.70      -12.85     56.96 o 
  -7  -2  16      221.19      205.57     62.96 o 
  -6  -2  16       31.26       57.39     50.32 o 
  -5  -2  16     1240.42     1189.76     91.22 o 
  -4  -2  16      444.43      487.38     63.60 o 
  -3  -2  16     7767.86     7203.41    314.57 o 
  -2  -2  16     5976.74     5162.34    738.78 o 
  -1  -2  16     6506.46     7005.12    206.49 o 
   0  -2  16     1864.09     2041.96     74.42 o 
   1  -2  16     2391.26     2216.82     65.56 o 
   2  -2  16      316.53      274.58     38.33 o 
   3  -2  16     1222.22     1194.94     58.93 o 
   4  -2  16     1062.73     1024.14     59.06 o 
   5  -2  16     2038.58     2026.98     87.10 o 
   6  -2  16     1029.93     1260.42    106.00 o 
   7  -2  16      601.81      515.00     87.80 o 
   8  -2  16        6.20       -4.07     62.96 o 
   9  -2  16      232.41      152.47     85.23 o 
 -10  -1  16      175.09      291.87     94.65 o 
  -9  -1  16      642.17      714.15     96.36 o 
  -8  -1  16      230.47      186.30     65.74 o 
  -7  -1  16     7448.98     7523.55    351.19 o 
  -6  -1  16     5175.99     5043.40    246.69 o 
  -5  -1  16       75.97      103.43     53.32 o 
  -4  -1  16     3985.81     4119.39    202.58 o 
  -3  -1  16      343.53      346.90     50.11 o 
  -2  -1  16     3798.33     3768.35    121.55 o 
  -1  -1  16      187.75      168.82     24.98 o 
   0  -1  16       31.23       25.58     24.00 o 
   1  -1  16     1850.45     1843.95    102.57 o 
   2  -1  16      144.66      212.31     62.96 o 
   3  -1  16      981.12      977.49     52.93 o 
   4  -1  16     1302.03     1153.05     60.55 o 
   5  -1  16       45.88       80.30     57.18 o 
   6  -1  16       64.90       89.94     55.68 o 
   7  -1  16      751.28      717.15     92.72 o 
   8  -1  16      826.48      764.48     95.51 o 
   9  -1  16      106.80      183.30     83.73 o 
 -10   0  16      264.69      254.61     90.37 o 
  -9   0  16       19.92       -8.78     61.67 o 
  -8   0  16      126.46      165.96     73.66 o 
  -7   0  16        3.32        3.00     49.89 o 
  -6   0  16      513.98      551.19     71.31 o 
  -5   0  16     2145.61     2121.04    129.98 o 
  -4   0  16      615.80      694.67     69.17 o 
  -3   0  16     2018.11     1889.04     72.49 o 
  -2   0  16     4810.77     4608.61    192.19 o 
  -1   0  16     1621.36     1823.41    274.95 o 
   1   0  16     4913.24     5415.36    239.84 o 
   2   0  16     2420.39     2347.42     85.29 o 
   3   0  16      233.81      249.72     31.37 o 
   4   0  16      394.83      417.15     53.35 o 
   5   0  16      535.69      486.84     59.64 o 
   6   0  16     2151.74     2035.60    135.76 o 
   7   0  16        3.58      -53.32     53.32 o 
   8   0  16     1197.51     1122.09    109.00 o 
   9   0  16      492.25      529.57     96.15 o 
 -10   1  16      159.43      187.16     86.30 o 
  -9   1  16      422.67      424.21     81.80 o 
  -8   1  16       65.43       58.03     60.82 o 
  -7   1  16     3729.11     3707.64    136.22 o 
  -6   1  16       85.69       78.71     36.49 o 
  -5   1  16      784.62      695.19    100.43 o 
  -4   1  16       12.91        3.00     46.47 o 
  -3   1  16     3247.70     3072.08    107.78 o 
  -2   1  16     1698.98     1532.21     65.96 o 
  -1   1  16      424.64      573.89     62.10 o 
   1   1  16     3293.33     3155.55    158.03 o 
   2   1  16      904.00      878.61     75.59 o 
   3   1  16      406.25      417.08     66.38 o 
   4   1  16     6959.15     6852.45    268.53 o 
   5   1  16       18.19        5.12     32.83 o 
   6   1  16      271.29       44.20    154.29 o 
   7   1  16     1437.28     1425.74    116.71 o 
   8   1  16     2546.89     2402.85    166.39 o 
   9   1  16        3.21       27.84     73.66 o 
 -10   2  16     1147.67     1259.32    100.32 o 
  -9   2  16     1393.05     1601.25     95.18 o 
  -8   2  16     1743.67     1636.31     83.84 o 
  -7   2  16     1368.38     1347.50     73.71 o 
  -6   2  16     2815.49     2563.86    104.29 o 
  -5   2  16     6240.51     6085.28    240.80 o 
  -4   2  16       96.45       76.35     23.93 o 
  -3   2  16     4665.38     4446.54    118.14 o 
  -2   2  16     2060.52     2119.77     66.92 o 
  -1   2  16     1979.41     1780.35    106.86 o 
   0   2  16    10517.70    11633.52    486.95 o 
   2   2  16     7856.35     8259.76    358.47 o 
   3   2  16     6697.95     6692.70    166.74 o 
   4   2  16     1268.45     1268.39     70.49 o 
   5   2  16     2223.50     2380.68    106.18 o 
   6   2  16      952.38      911.13     68.95 o 
   7   2  16       46.69       50.75     44.76 o 
   8   2  16     1143.55     1065.98    109.00 o 
   9   2  16      308.91      286.52     80.73 o 
 -10   3  16      235.95      247.96     69.06 o 
  -9   3  16      596.60      532.21     96.36 o 
  -8   3  16      280.12      277.65     46.20 o 
  -7   3  16     1206.16     1141.06     71.31 o 
  -6   3  16      559.14      537.46     52.38 o 
  -5   3  16     2217.43     2308.29     76.67 o 
  -4   3  16     2764.88     2476.49     78.22 o 
  -3   3  16       40.11       23.96     23.57 o 
  -2   3  16    11942.62    11887.28    334.33 o 
  -1   3  16    10113.92     9720.89    540.70 o 
   0   3  16        9.24       62.10     50.54 o 
   1   3  16    12553.99    12006.33    516.07 o 
   2   3  16     8607.19     9735.82    456.33 o 
   3   3  16       54.19       51.51     37.27 o 
   4   3  16     1952.14     2052.01     96.25 o 
   5   3  16       54.25       72.13     42.84 o 
   6   3  16     8039.05     7537.44    254.80 o 
   7   3  16     2927.68     2927.98    133.38 o 
   8   3  16        2.72      -46.24     46.24 o 
 -10   4  16     2349.88     2330.51    115.79 o 
  -9   4  16       34.09       51.40     46.64 o 
  -8   4  16        0.85       -5.81     44.50 o 
  -7   4  16     2969.18     3024.13    123.05 o 
  -6   4  16     1850.39     1735.81     84.21 o 
  -5   4  16     1151.78     1175.13     53.40 o 
  -4   4  16     5645.83     5497.69    145.98 o 
  -3   4  16     1472.82     1432.24     57.70 o 
  -2   4  16     2915.80     2887.88    311.36 o 
  -1   4  16      272.84      219.65     34.11 o 
   0   4  16      788.51      827.53     51.14 o 
   1   4  16    11714.13    12246.81    525.28 o 
   2   4  16       36.42       63.81     66.60 o 
   3   4  16     4390.31     4523.40    269.49 o 
   4   4  16     7392.83     7560.17    362.97 o 
   5   4  16     2140.78     2256.58    111.06 o 
   6   4  16      287.50      245.37     54.88 o 
   7   4  16     1521.70     1383.26     93.53 o 
   8   4  16      947.01      947.36     82.41 o 
 -10   5  16      229.30      260.65     56.23 o 
  -9   5  16      705.16      819.36     73.96 o 
  -8   5  16     4997.48     5225.66    185.70 o 
  -7   5  16      196.94      286.56     51.02 o 
  -6   5  16     1108.31      990.72     53.72 o 
  -5   5  16     1497.59     1378.54     96.73 o 
  -4   5  16      232.14      298.54     35.26 o 
  -3   5  16     2332.68     2317.56     93.96 o 
  -2   5  16     1553.68     1450.02     71.13 o 
  -1   5  16     3968.85     3955.59    135.03 o 
   0   5  16    11120.02    10367.38    539.52 o 
   1   5  16      184.27      182.56     35.66 o 
   2   5  16     1840.38     1672.85    134.48 o 
   3   5  16     6380.09     6373.57    227.92 o 
   4   5  16       25.47       80.32     54.19 o 
   5   5  16     3207.87     3414.44    183.62 o 
   6   5  16      393.74      378.29    177.41 o 
   7   5  16      242.57       62.49     77.34 o 
  -9   6  16       18.15      -26.80     46.96 o 
  -8   6  16      131.57      209.97     50.84 o 
  -7   6  16     1188.62     1148.10     77.84 o 
  -6   6  16      710.60      695.49     47.79 o 
  -5   6  16      627.62      618.01     44.86 o 
  -4   6  16     1952.83     1979.71     75.72 o 
  -3   6  16     3084.12     2949.71    114.00 o 
  -2   6  16     2415.84     2233.33    135.23 o 
  -1   6  16      785.19      825.30     54.65 o 
   0   6  16      163.64       31.82     82.02 o 
   1   6  16     4726.87     4550.98    151.19 o 
   2   6  16      436.63      377.81     54.50 o 
   3   6  16      263.64      368.22     95.72 o 
   4   6  16     2351.11     2377.51    126.21 o 
   5   6  16      942.47      941.34     89.45 o 
   6   6  16     1621.36     1734.97    123.13 o 
   7   6  16       82.32       71.41     70.84 o 
  -9   7  16      367.63      408.73     64.02 o 
  -8   7  16      360.55      463.52     62.23 o 
  -7   7  16     3262.08     3188.80    135.48 o 
  -6   7  16      443.60      546.42     47.95 o 
  -5   7  16      220.81      225.65     38.50 o 
  -4   7  16       73.24       47.77     31.32 o 
  -3   7  16     1352.50     1205.47     71.16 o 
  -2   7  16      754.70      840.73     60.25 o 
  -1   7  16     1224.64     1197.86     68.41 o 
   0   7  16      121.02       11.30     30.84 o 
   1   7  16     8495.78     9048.43    415.22 o 
   2   7  16     1299.87     1235.46     82.20 o 
   3   7  16      337.28      254.54     54.94 o 
   4   7  16      944.41      905.54     83.73 o 
   5   7  16       15.69       25.91     61.02 o 
   6   7  16       36.07       62.97     59.28 o 
  -8   8  16     1448.07     1468.88     97.65 o 
  -7   8  16      113.09      145.79     42.30 o 
  -6   8  16      546.54      550.60     50.99 o 
  -5   8  16     3766.01     3497.89    114.95 o 
  -4   8  16      706.43      676.75     68.26 o 
  -3   8  16      498.84      523.07     56.43 o 
  -2   8  16      243.45      225.14     44.14 o 
  -1   8  16      729.54      641.01     58.57 o 
   0   8  16     2053.03     1462.54    460.93 o 
   1   8  16     7207.01     7282.65    355.90 o 
   2   8  16      407.45      306.22     82.66 o 
   3   8  16     1361.34     1414.08     94.12 o 
   4   8  16       42.74      157.20     62.00 o 
   5   8  16        1.21      -55.78     55.78 o 
  -7   9  16      318.76      336.21     48.53 o 
  -6   9  16      210.13      202.70     45.08 o 
  -5   9  16      140.63       48.34     52.16 o 
  -4   9  16       68.19       81.51     68.63 o 
  -3   9  16      159.16      185.35     48.22 o 
  -2   9  16      237.61      235.43     51.11 o 
  -1   9  16     1256.97     1275.56     77.81 o 
   0   9  16      320.56      283.52     76.66 o 
   1   9  16       30.96      -22.06     59.53 o
[truncated: 147,052 more chars]
